# Supplementary material for: Differential Effects on the Translation of Immune-Related Alternatively Polyadenylated mRNAs in Melanoma and T Cells by eIF4A Inhibition
Source: Cancers (Basel). 2022 Feb 24;14(5):1177. doi: 10.3390/cancers14051177 (PMC8909304; doi:10.3390/cancers14051177)
Supplement: Supplementary file 1 [file cancers-14-01177-s001.zip]

Archive with 2 entries (2 files):
- cancers-1584621-supplementary.pdf
- cancers-1584621-Table S2.XLSX
