# Supplementary material for: Differential Effects on the Translation of Immune-Related Alternatively Polyadenylated mRNAs in Melanoma and T Cells by eIF4A Inhibition
Source: Cancers (Basel). 2022 Feb 24;14(5):1177. doi: 10.3390/cancers14051177 (PMC8909304; doi:10.3390/cancers14051177)
Supplement: Supplementary file 1 [file cancers-14-01177-s001.zip › cancers-1584621-Table S2.XLSX]

## Sheet: IPA_LE UP HP
chromosome	peak start	peak end	peak number	gene start	gene end	gene symbol	NM/NR	strand	baseMean	log2FoldChange IPA:LE	pvalue	padj	IPA_HP_Silv_n1	IPA_HP_Silv_n2	IPA_HP_Silv_n3	IPA_HP_DMSO_n1	IPA_HP_DMSO_n2	IPA_HP_DMSO_n3	LE_HP_Silv_n1	LE_HP_Silv_n2	LE_HP_Silv_n3	LE_HP_DMSO_n1	LE_HP_DMSO_n2	LE_HP_DMSO_n3	IPA:LE (%)_Silv	log2FC_IPA	log2FC_LE	Tian polyA site	Zavolan polyA site
chr5	58883045	58883280	mpeak_94707	58270907	59783925	PDE4D	NM	-	149.086718298447	4.37410337718159	0.0288139198815047	0.714629756755939	1.17610163081236	494.322041955866	8.6367479807093	3.1432240996677	1.17142632771277	0	197.585073976477	306.524809578113	296.240455738329	174.972808214835	234.285265542553	70.9826645362909	54.9258	6.86842232051519	0.736873861659683	-	-
chr9	126289380	126289502	mpeak_122511	126144904	126692417	DENND1A	NM	-	85.9305427946625	4.96019041699357	0.0051819809374177	0.606123765232523	0	29.343317559024	4.31837399035465	1.0477413665559	0	0	89.3837239417394	166.579756604306	117.459772537647	144.588308584714	188.599638761755	289.845880189854	7.09722	5.00575313728462	-0.738498729255502	-	-
chr10	27501450	27501576	mpeak_14401	27486371	27531068	ACBD5	NM	-	16.546821200627	5.11743225697216	0.0243637688040662	0.697356265540775	11.7610163081236	36.1148523803373	0	1.0477413665559	0	0	14.1132195697483	27.086139285253	30.2286179324826	17.8116032314503	23.4285265542553	36.9701377793182	72.2222	5.51394412565179	-0.130868761938158	-	-
chr10	16702577	16702715	mpeak_13921	16635495	16859453	RSU1	NM	-	381.333375712779	3.84699338494184	0.0101643351329581	0.627508545925883	15.2893212005607	803.10402980775	11.2277723749221	9.4296722990031	5.85713163856382	4.43641653351818	498.667091464441	1110.98314635013	406.790829891408	608.737733968978	739.170012786755	362.307350237318	26.0379	5.39448558380795	0.237633455295228	-	-
chr17	2294751	2294950	mpeak_48892	2290943	2304258	MNT	NM	-	137.833032340516	4.67553347523967	0.00207803131235379	0.559716084751292	1.17610163081236	21.6689114282024	28.5012683363407	2.0954827331118	0	0	189.35236256079	220.752035174812	277.239610180769	289.176617169429	270.599481701649	353.434517170282	6.90581	4.61490525860002	-0.409915298565008	-	-
chr2	242322336	242322455	mpeak_72684	242295663	242433422	FARP2	NM	+	13.2197568865381	4.36595296662952	0.0295144894368445	0.716823721097333	3.52830489243708	19.8631688091855	0.86367479807093	1.0477413665559	0	0	11.7610163081236	22.5717827377108	22.4555447498442	14.6683791317826	23.4285265542553	38.4489432904909	40.6154	4.53293647356729	-0.43072930670608	-	-
chr22	38128813	38128929	mpeak_78435	38092994	38169789	TRIOBP	NM	+	81.4791334544084	4.21937559623596	0.0325319185853552	0.735108639943478	0	37.4691593445999	1.72734959614186	0	0	1.47880551117273	135.251687543422	159.356786128238	140.778992085562	115.251550321149	161.656833224362	224.778437698254	8.24658	4.72822093525418	-0.204487165804579	chr22:38128869:+;chr22:38128928:+	chr22_37732861_+;chr22_37732918_+
chr4	90200715	90201054	mpeak_90232	90171384	90229161	GPRIN3	NM	-	24.2177698736068	3.91138202328589	0.0370494762856132	0.756811727726088	5.8805081540618	63.6524273203445	0.86367479807093	0	1.17142632771277	0	31.7547440319337	88.0299526770721	26.7739187401988	36.6709478294565	26.9428055373936	8.87283306703636	31.3507	5.90916783259708	1.01569182361037	-	-
chr3	17613034	17613103	mpeak_80273	17202748	17782399	TBC1D5	NM	-	55.6944817484097	4.62934125315237	0.000189604099019725	0.464252784710043	14.1132195697483	65.4581699393613	9.50042277878023	2.0954827331118	2.34285265542553	0	49.3962684941192	147.619459104629	57.0025366726814	95.3444643565869	110.114074805	115.346829871473	29.8602	4.32687835207074	-0.336766054558957	-	-
chr16	54030972	54031109	mpeak_46767	53737874	54145673	FTO	NM	+	134.828453648346	3.54011411427573	0.026404649332984	0.709271037065205	5.8805081540618	86.2242100580552	2.59102439421279	3.1432240996677	1.17142632771277	0	222.283208223536	223.460649103337	286.740032959549	258.792117539307	356.113603624681	171.541439296036	14.045	4.45598398329699	-0.102552807294432	-	chr16_53997186_+
chr22	38100558	38100748	mpeak_78431	38092994	38169789	TRIOBP	NM	+	80.1609863866105	4.20376896007895	0.00688366968500259	0.621157210486673	3.52830489243708	16.703119225906	3.45469919228372	0	1.17142632771277	0	135.251687543422	159.356786128238	140.778992085562	115.251550321149	161.656833224362	224.778437698254	5.18142	4.33770396363195	-0.204487165804579	-	chr22_37704676_+
chr15	56526036	56526217	mpeak_41745	56388818	56535483	RFX7	NM	-	24.4722060079112	3.64111407308037	0.0329908329318337	0.735108639943478	3.52830489243708	42.4349515468963	2.59102439421279	1.0477413665559	0	0	27.0503375086843	99.3158440459275	38.0016911151209	16.7638618648944	36.3142161590957	26.6184992011091	20.863	5.5342439590616	1.0443386671238	-	-
chr10	76872035	76872111	mpeak_16667	76871392	76935823	SAMD8	NM	+	54.1402074418255	4.02074048938211	0.0066960240412399	0.621157210486673	5.8805081540618	6.77153482131324	6.04572358649651	1.0477413665559	0	0	97.616435357426	88.9328239865805	101.91362617237	148.779274050938	133.542601359255	59.152220446909	6.5235	4.15751141251315	-0.243390430744911	-	-
chr6	42251290	42251422	mpeak_102077	42196407	42419789	TRERF1	NM	-	26.9140970925001	3.77853860351236	0.0139339856251713	0.65034936075228	4.70440652324944	20.7660401186939	6.04572358649651	1.0477413665559	0	0	32.9308456627461	81.2584178557589	58.7298862688233	31.432240996677	60.9141690410638	25.1396936899363	16.7118	4.91073769375901	0.557607523173568	-	-
chr17	65676162	65676220	mpeak_53799	65373396	65688687	PITPNC1	NM	+	41.320685163383	3.8636729458318	0.018035676115283	0.661855341010076	2.35220326162472	9.93158440459275	0.86367479807093	0	1.17142632771277	0	61.1572848022428	79.0012395819878	40.5927155093337	61.8167406267981	120.656911754415	118.304440893818	6.18175	3.48844624846996	-0.734693950674959	-	-
chr15	58987287	58987370	mpeak_41858	58889840	59042177	ADAM10	NM	-	55.6377493168759	3.95856634938889	0.0074824902420308	0.621157210486673	3.52830489243708	11.2858913688554	3.45469919228372	0	1.17142632771277	0	91.7359272033642	120.081884164621	91.5495285955186	119.442515787373	115.971206443564	109.431607826782	5.67274	3.96305128105647	-0.184883654003963	-	-
chr4	166350647	166350702	mpeak_92422	166300096	166418663	CPE	NM	+	8.40300767134545	4.38518796818966	0.0392723617033046	0.773775916764351	3.52830489243708	26.6347036304987	1.72734959614186	0	2.34285265542553	0	3.52830489243708	17.1545548806602	8.6367479807093	6.2864481993354	5.85713163856382	25.1396936899363	91.7544	3.76678216921775	-0.346662733551983	-	-
chr5	176362225	176362438	mpeak_99559	176332493	176433795	UIMC1	NM	-	54.9048133919779	3.75754290207588	0.0166768683464918	0.661855341010076	7.05660978487417	8.12584178557589	2.59102439421279	1.0477413665559	0	0	124.66677286611	92.0928735698601	101.91362617237	59.7212578936863	130.028322376117	131.613690494373	5.67543	4.08437131856678	-0.0121270258411408	-	chr5_176935305_-
chr11	13452715	13452825	mpeak_19999	13410688	13484844	BTBD10	NM	-	45.5817068042947	3.68777512394465	0.0202282115254391	0.669339957142529	2.35220326162472	7.22297047606746	1.72734959614186	1.0477413665559	0	0	82.3271141568653	70.4239621416577	59.5935610668942	69.1509301926894	122.99976440984	130.1348849832	5.33737	3.43129035732816	-0.601931962828802	-	-
chr8	42302155	42302205	mpeak_115359	42275485	42397356	SLC20A2	NM	-	27.2459966184462	3.523783262119	0.0336914364380032	0.735108639943478	4.70440652324944	1.80574261901686	6.90939838456744	1.0477413665559	0	0	38.8113538168079	62.2981203560818	38.0016911151209	40.8619132956801	58.5713163856383	73.9402755586363	11.0672	3.67898148958712	-0.317645226663841	-	-
chr1	150931965	150932025	mpeak_7654	150898814	150936722	SETDB1	NM	+	60.0353752908131	3.59082450056177	0.01445970303961	0.65034936075228	2.35220326162472	11.2858913688554	7.77307318263837	1.0477413665559	0	0	139.956094066671	137.236439045282	120.050796931859	82.7715679579161	121.828338082128	96.1223582262272	5.45973	4.353008946946	0.401591312852196	-	-
chr5	78927088	78927149	mpeak_95684	78908242	78981021	PAPD4	NM	+	34.1594799369585	3.38480114000339	0.0470987466778079	0.803919201920735	0	6.32009916655902	6.90939838456744	1.0477413665559	0	0	64.6855896946798	65.0067342846071	48.3657886919721	38.7664305625683	101.914090511011	76.8978865809818	8.00265	3.65840373116418	-0.289187222367236	-	-
chr2	99799467	99799531	mpeak_66973	99797541	99813616	MRPL30	NR	+	55.2427777901193	3.70639116902472	0.00685352846782152	0.621157210486673	3.52830489243708	28.4404462495156	10.3640975768512	3.1432240996677	1.17142632771277	0	91.7359272033642	83.0641604747757	65.6392846533907	83.819309324472	110.114074805	181.893077874245	17.9583	3.29446199347245	-0.644393491719385	-	-
chr18	55747904	55747969	mpeak_56660	55711609	56063398	NEDD4L	NM	+	39.8120226129542	4.08497416052441	0.0280018301464906	0.710789401395431	1.17610163081236	29.343317559024	2.59102439421279	0	0	1.47880551117273	28.2264391394967	207.208965532185	31.0922927305535	47.1483614950155	36.3142161590957	93.1647472038817	8.88707	4.48478210844194	0.593576914634364	-	-
chr10	94675503	94675652	mpeak_17272	94594469	94817979	EXOC6	NM	+	25.2328601622594	3.8347777479738	0.00629584339335847	0.621157210486673	10.5849146773112	9.48014874983854	14.6824715672058	0	2.34285265542553	0	38.8113538168079	33.8576741065662	61.320910663036	46.1006201284596	45.6856267807978	39.9277488016636	26.4055	3.89057250654353	0.0247160194809442	-	-
chr6	29912341	29912406	mpeak_101240	29910246	29913227	HLA-A	NM	+	1679.78309613642	2.88342696078707	0.0335617554056063	0.735108639943478	11.7610163081236	5.41722785705059	531.160000813622	10.477413665559	2.34285265542553	47.3217763575272	2603.88901061857	1296.07176479935	3629.16150149405	3399.9207344739	2215.16718570484	6404.70666888908	5.16851	3.18862032698607	-0.674858646847062	-	chr6_29944606_+
chr4	106721638	106721694	mpeak_90785	106629940	106766597	GSTCD	NM	+	47.7078950882797	3.55184521068517	0.0206962588546782	0.672742873892929	3.52830489243708	9.93158440459275	2.59102439421279	1.0477413665559	0	0	91.7359272033642	96.6072301174022	96.7315773839442	80.6760852248043	83.1712692676063	106.473996804436	5.6017	3.93730088572247	0.0766647158720535	-	-
chr18	13673016	13674251	mpeak_55583	13666712	13726591	FAM210A	NM	-	103.652087196882	3.252406060765	0.0497580648856729	0.803919201920735	2.35220326162472	69.9725264869035	8.6367479807093	4.1909654662236	0	0	187.000159299165	286.210205114173	188.281105979463	212.691497410848	212.02816531601	72.4614700474636	10.0977	4.27188108395803	0.411951004311966	-	-
chr1	121265850	121265921	mpeak_6958	121260909	121310573	EMBP1	NR	+	8.64294003365023	3.48323454876514	0.0398014007058073	0.774290574643843	11.7610163081236	4.06292089278794	3.45469919228372	1.0477413665559	0	0	28.2264391394967	8.12584178557589	10.3640975768512	19.9070859645621	9.37141062170212	7.39402755586363	41.6667	4.20164847245022	0.34922887038476	-	-
chrX	54208018	54208073	mpeak_125652	54099720	54209714	FAM120C	NM	-	26.8598976632312	3.77239492021364	0.0228644192659362	0.686822752308628	3.52830489243708	6.77153482131324	5.18204878842558	0	1.17142632771277	0	90.5598255725518	25.7318323209903	32.8196423266953	63.9122233599099	52.7141847470744	39.9277488016636	15.3338	3.72424333466084	-0.0702722215158519	-	-
chr17	14048819	14048883	mpeak_49674	13972718	14110126	COX10	NM	+	53.5214963126531	3.53061053558677	0.0183980785198228	0.661855341010076	5.8805081540618	15.3488122616433	2.59102439421279	2.0954827331118	0	0	94.0881304649889	106.087378867241	78.5944066244546	69.1509301926894	132.371175031542	136.050107027891	8.00493	3.50683975824845	-0.276121273261913	-	-
chr5	169011126	169011181	mpeak_99209	169010637	169031063	SPDL1	NM	+	26.5329703067728	3.35250454521031	0.0441190135098344	0.795595685704973	3.52830489243708	13.0916339878723	1.72734959614186	1.0477413665559	0	0	44.6918619708697	78.5498039272336	44.9110894996884	34.5754650963447	44.5142004530851	51.7581928910454	9.46919	4.13021232592206	0.361882107168894	-	-
chr1	167996010	167996253	mpeak_9078	167905796	168044608	DCAF6	NM	+	127.37441699431	3.72287115599289	0.00804249613768379	0.621157210486673	8.23271141568653	37.9205949993541	6.04572358649651	2.0954827331118	1.17142632771277	0	136.427789174234	529.534023026695	145.961040873987	148.779274050938	172.199670173776	340.125267569727	5.77921	3.99802479695934	0.296464946659423	-	-
chr1	222890151	222890208	mpeak_11782	222885894	222905969	BROX	NM	+	47.2559429459358	3.76228488557903	0.0249095674044823	0.698200175985691	3.52830489243708	12.640198333118	0.86367479807093	0	0	1.47880551117273	67.0377929563046	109.24742845052	82.0491058167384	70.1986715592453	91.3712535615957	128.656079472027	5.96201	3.52575870395221	-0.167937432216006	-	-
chr2	25784032	25784206	mpeak_63336	25600422	25896516	DTNB	NM	-	38.5333876632531	3.41743767606787	0.0462054472050991	0.797214552860854	0	5.41722785705059	5.18204878842558	0	1.17142632771277	0	71.742199479554	53.7208429157517	60.4572358649651	76.4851197585807	77.3141376290425	110.910413337954	6.21849	3.17762768099479	-0.509726769162085	-	-
chr15	66740784	66740913	mpeak_42368	66679210	66782839	MAP2K1	NM	+	138.403078369445	3.52494964674083	0.000479279787648778	0.464252784710043	10.5849146773112	17.6059905354144	12.091447172993	3.1432240996677	2.34285265542553	0	221.107106592724	200.888866365626	168.416585623831	207.452790578068	475.599089051383	341.6040730809	6.91026	2.87630122345579	-0.79534426515081	-	-
chr2	36791551	36791605	mpeak_63912	36780322	36825332	FEZ2	NM	-	27.9804129025332	3.36561675405194	0.0386656639531115	0.768287648267387	5.8805081540618	13.0916339878723	3.45469919228372	1.0477413665559	0	0	44.6918619708697	100.218715355436	51.8204878842558	32.4799823632329	32.7999371759574	50.2793873798727	10.9625	4.41987190234798	0.767591330934928	-	-
chr1	236021852	236021953	mpeak_12626	235992336	236047008	LYST	NR	-	41.0745958983774	3.35455846803346	0.0358631574981395	0.751457664616393	10.5849146773112	3.16004958327951	1.72734959614186	1.0477413665559	0	0	121.138467973673	37.9205949993541	98.458926980086	66.0077060930217	65.5998743519148	87.2495251591908	6.27519	3.88433442662506	0.234683996548204	-	-
chr11	66290245	66290378	mpeak_22315	66278118	66299421	BBS1	NM	+	10.4846187859981	3.70674353800907	0.0323664251637227	0.735108639943478	7.05660978487417	5.86866351180481	2.59102439421279	0	0	1.47880551117273	16.4654228313731	21.2174757734482	12.091447172993	29.3367582635652	16.3999685879787	13.3092496005545	30.6484	3.39128012999099	-0.246436400313681	-	chr11_66522804_+
chr3	11621440	11621553	mpeak_79907	11600301	11762242	VGLL4	NM	-	284.77975274921	3.31451234713319	0.0253290049215613	0.700389450851354	8.23271141568653	83.0641604747757	6.04572358649651	9.4296722990031	1.17142632771277	0	486.906075156317	433.378228564047	494.021984496572	821.429231379826	619.684527360053	453.993291930027	7.36042	3.19885745840351	-0.42218475536118	chr3:11621441:-	chr3_11579966_-
chr13	33226838	33226989	mpeak_32956	33160563	33349154	PDS5B	NM	+	23.7544291247707	3.34495734765917	0.0450129432998254	0.797209243096892	2.35220326162472	8.12584178557589	2.59102439421279	1.0477413665559	0	0	56.4528782789933	35.2119810708288	44.9110894996884	41.909654662236	42.1713477976595	50.2793873798727	11.0043	3.64080188164787	0.0235955594722169	-	-
chr15	93524864	93525035	mpeak_43748	93443550	93567601	CHD2	NM	+	45.1136815113055	3.36185429827787	0.0200970074604291	0.669339957142529	8.23271141568653	11.2858913688554	5.18204878842558	0	1.17142632771277	0	124.66677286611	117.82470589085	88.9585042013058	51.3393269612391	69.1141533350531	63.5886369804272	7.33585	4.39821096934954	0.848755219833143	-	-
chr4	25262138	25262220	mpeak_88423	25235652	25278635	PI4K2B	NM	+	51.6725456230438	3.20868403664456	0.0269419087526111	0.709271037065205	5.8805081540618	2.7086139285253	7.77307318263837	2.0954827331118	0	0	78.7988092644282	73.132576070183	89.8221789993767	75.4373783920248	99.571237855585	184.850688896591	6.60675	2.96501178445844	-0.573895803177632	-	-
chr9	129632001	129632060	mpeak_122790	129622943	129641668	ZBTB34	NM	+	17.9456550744779	3.33677931294464	0.0364238745185039	0.755556905159002	3.52830489243708	9.93158440459275	4.31837399035465	0	1.17142632771277	0	28.2264391394967	48.7550507134553	34.5469919228372	23.0503100642298	29.2856581928191	32.5337212458	15.1235	3.92377626840676	0.394090883444438	-	-
chr1	155724003	155724080	mpeak_8198	155720524	155829191	GON4L	NM	-	24.384975948555	3.46048616854653	0.0456405644882069	0.797209243096892	12.937117938936	21.6689114282024	0.86367479807093	0	2.34285265542553	0	49.3962684941192	57.3323281537854	38.8653659131919	42.9573960287919	29.2856581928191	36.9701377793182	22.0693	3.92024916804414	0.414803399849898	chr1:155724006:-	chr1_155754214_-
chr1	36507482	36507594	mpeak_2709	36396682	36521237	AGO3	NM	+	18.8157092479855	3.19553203220043	0.0293560405210578	0.716574210645321	11.7610163081236	25.7318323209903	8.6367479807093	2.0954827331118	0	1.47880551117273	28.2264391394967	23.9260897019734	42.3200651054756	12.5728963986708	46.8570531085106	22.1820826675909	56.5407	3.68996478786822	0.211114004610913	-	-
chr15	65301918	65302059	mpeak_42225	65295594	65321977	MTFMT	NM	-	78.2255686243255	3.22646688882196	0.0236621648085507	0.693549496656046	7.05660978487417	8.12584178557589	6.04572358649651	2.0954827331118	0	0	158.773720159669	113.310349343308	176.18965880647	78.5806024916925	159.313980568936	229.214854231773	5.01571	3.34062581906357	-0.0593806423023884	-	-
chr3	28287549	28287832	mpeak_80580	28283123	28360999	CMC1	NM	+	22.4588913100461	2.84565592751861	0.0490393635230401	0.803919201920735	1.17610163081236	12.640198333118	6.90939838456744	2.0954827331118	1.17142632771277	0	27.0503375086843	37.4691593445999	29.3649431344116	19.9070859645621	78.4855639567553	53.2369984022181	20.5374	2.66542251294912	-0.691593896356103	-	-
chr3	170797305	170797449	mpeak_86003	170781753	171178197	TNIK	NM	-	43.9765200369644	3.03276971925988	0.0318385925228801	0.735108639943478	3.52830489243708	2.7086139285253	11.2277723749221	2.0954827331118	0	0	64.6855896946798	58.2351994632939	105.368325364653	82.7715679579161	77.3141376290425	119.783246404991	6.92048	3.05908659501905	-0.293889377188465	-	-
chr16	3500111	3500174	mpeak_44463	3493667	3535466	NAA60	NM	+	69.7718519990714	3.22371225503483	0.0212483194262085	0.673072593004064	1.17610163081236	14.8973766068891	6.04572358649651	1.0477413665559	1.17142632771277	0	136.427789174234	178.76851928267	90.6858537974477	132.015412186043	152.285422602659	122.740857427336	5.28736	3.31720873069596	-0.004115635802243	chr16:3500165:+	chr16_3450164_+
chr12	51595465	51595522	mpeak_28150	51584375	51611477	POU6F1	NR	-	11.3596129058852	3.30598938357465	0.0411762901814492	0.7798219509922	7.05660978487417	25.2803966662361	7.77307318263837	6.2864481993354	1.17142632771277	0	7.05660978487417	17.1545548806602	6.90939838456744	12.5728963986708	19.914247571117	25.1396936899363	119.956	2.4271284002493	-0.888872689733841	chr12:51595467:-	chr12_51201685_-
chr17	29527104	29527232	mpeak_50762	29421944	29701030	NF1	NM	+	45.091670601138	3.03999750811344	0.0292499286439107	0.716574210645321	8.23271141568653	47.8521794039469	5.18204878842558	2.0954827331118	0	1.47880551117273	74.0944027411787	165.676885294797	63.0482602591779	49.2438442281273	62.0855953687765	62.1098314692545	16.071	4.09938089931388	0.804027742025086	-	-
chr17	36371024	36371090	mpeak_51296	36351996	36413256	LOC440434	NR	-	54.9164884326254	3.00723661154436	0.0341835760519589	0.737991223951259	1.17610163081236	17.1545548806602	9.50042277878023	2.0954827331118	1.17142632771277	0	103.496943511488	67.7153482131324	120.91447172993	82.7715679579161	106.599795821862	146.4017456061	11.4423	3.09069865659152	-0.200892157685802	-	-
chr3	20206553	20206611	mpeak_80365	20202718	20227725	SGOL1	NM	-	12.7265802107466	3.2660121629092	0.0199288299946068	0.669339957142529	14.1132195697483	14.8973766068891	8.6367479807093	4.1909654662236	2.34285265542553	0	12.937117938936	15.3488122616433	12.091447172993	20.954827331118	11.7142632771276	35.4913322681454	92.5261	2.52654989222467	-0.755387079731519	chr3:20206553:-	-
chr13	21430800	21430855	mpeak_32450	21358058	21476913	XPO4	NM	-	34.6427793266189	3.09266780109159	0.0408210100824737	0.77743178461223	3.52830489243708	4.96579220229638	5.18204878842558	0	1.17142632771277	0	82.3271141568653	74.0354473796914	65.6392846533907	76.4851197585807	55.0570374025	47.3217763575272	6.29592	3.54532358767111	0.311709165422872	-	-
chr17	55527566	55527666	mpeak_52931	55333930	55756909	MSI2	NM	+	31.4585992202272	3.02189403533318	0.0334664933817611	0.735108639943478	7.05660978487417	14.8973766068891	1.72734959614186	2.0954827331118	1.17142632771277	1.47880551117273	36.4591505551832	27.9890105947614	57.0025366726814	88.0102747906956	87.8569745784574	51.7581928910454	25.2036	2.31905323495595	-0.906291040929365	-	-
chr10	75581742	75581802	mpeak_16566	75574263	75634349	CAMK2G	NM	-	94.530404911604	2.99971872712349	0.0190834435069063	0.662222807502441	4.70440652324944	18.0574261901686	6.90939838456744	2.0954827331118	1.17142632771277	0	208.169988653788	134.979260771511	202.963577546669	123.633481253596	192.113917744893	239.566492809982	6.34736	3.1830665864262	-0.0241044441399704	-	-
chr3	12560808	12560859	mpeak_79942	12525930	12574160	TSEN2	NM	+	37.5930689952353	3.10008840896524	0.0386181266830135	0.768268758511026	7.05660978487417	4.06292089278794	1.72734959614186	0	2.34285265542553	0	44.6918619708697	55.0751498800144	63.9119350572488	79.6283438582484	111.285501132713	81.3343031144999	8.62308	2.45507992954116	-0.734053467343265	-	-
chr17	66513153	66513256	mpeak_53895	66409763	66547224	PRKAR1A	NM	+	13.4311952980648	3.06480266775042	0.0307990366587924	0.725655052362293	4.70440652324944	9.02871309508432	7.77307318263837	5.2387068327795	1.17142632771277	0	11.7610163081236	12.640198333118	12.955121971064	22.0025686976739	33.9713635036702	39.9277488016636	57.1429	1.74632591789664	-1.36020312099401	chr17:66513247:+	chr17_68517121_+
chrX	17730001	17730061	mpeak_124423	17393542	17749977	NHS	NM	+	15.0292742420137	3.25825658917002	0.0357090411431837	0.751457664616393	16.4654228313731	5.41722785705059	6.04572358649651	3.1432240996677	0	0	44.6918619708697	6.32009916655902	25.9102439421279	50.2915855946832	11.7142632771276	10.3516385782091	48.6299	3.15141455657105	0.0882578075696467	chrX:17730052:+	-
chr4	4279271	4279331	mpeak_87754	4269750	4291896	LYAR	NM	-	34.9668378694271	2.8830592370952	0.0273500061323863	0.71032277644068	7.05660978487417	10.8344557141012	4.31837399035465	2.0954827331118	0	1.47880551117273	49.3962684941192	61.3952490465734	60.4572358649651	36.6709478294565	103.085516838723	82.8131086256727	13.0252	2.63544509469858	-0.378162894272838	-	-
chr3	132383513	132383577	mpeak_84727	132373289	132395286	UBA5	NM	+	214.660925863563	2.93864327593327	0.00888782958743871	0.621157210486673	15.2893212005607	83.0641604747757	15.5461463652767	13.6206377652267	5.85713163856382	1.47880551117273	368.119810444269	357.537038565339	267.739187401988	421.192029355472	427.570609615159	598.916232024954	11.064	2.44228818453789	-0.543300718799999	-	-
chr2	109388553	109388859	mpeak_67305	109335936	109400051	RANBP2	NM	+	84.8486202867791	2.87992476309988	0.029228305994331	0.716574210645321	9.40881304649889	13.5430696426265	7.77307318263837	3.1432240996677	0	0	210.522191915413	150.779508687908	190.872130373676	106.869619388702	96.0569588724467	229.214854231773	5.84124	3.28909389908318	0.35361895723442	-	-
chr11	116909410	116909483	mpeak_24589	116716345	116969131	SIK3	NM	-	119.655645864483	2.85132149734803	0.0179203785803299	0.661855341010076	15.2893212005607	35.2119810708288	8.6367479807093	6.2864481993354	0	0	261.094562040344	224.8149560676	271.193886594272	228.407617909186	223.742428593138	161.189800717827	8.23441	3.23376963993878	0.30380367357757	-	-
chr7	110856003	110856078	mpeak_111818	110303777	111202573	IMMP2L	NM	-	27.2509218778185	2.96534689675011	0.0316479472627447	0.735108639943478	5.8805081540618	5.41722785705059	3.45469919228372	1.0477413665559	1.17142632771277	0	59.9811831714304	63.6524273203445	21.5918699517733	56.5780337940186	60.9141690410638	47.3217763575272	11.4382	2.73286252577455	-0.182544011547729	-	-
chr1	78133134	78133343	mpeak_4755	78031469	78149112	ZZZ3	NM	-	34.0136385282009	2.81218632381018	0.0314272406712753	0.734310525660186	5.8805081540618	15.3488122616433	8.6367479807093	2.0954827331118	1.17142632771277	0	72.9183011103664	59.1380707728023	73.4123578360291	79.6283438582484	57.3998900579255	32.5337212458	15.2611	3.19250913118577	0.277106340057335	-	-
chr12	132197294	132197396	mpeak_32116	132195631	132283967	SFSWAP	NM	+	79.9754331158912	2.80255805702299	0.00698090007630876	0.621157210486673	16.4654228313731	13.5430696426265	9.50042277878023	1.0477413665559	3.5142789831383	1.47880551117273	144.66050058992	117.373270236096	176.18965880647	96.3922057231428	171.028243846064	208.511577075354	9.43758	2.70936053291543	-0.119088920150744	chr12:132197390:+	-
chr5	6660790	6660845	mpeak_93333	6633499	6668314	SRD5A1	NM	+	28.1346448705624	2.93767438654293	0.0370623222193635	0.756811727726088	10.5849146773112	7.67440613082167	2.59102439421279	3.1432240996677	1.17142632771277	0	54.1006750173686	47.8521794039469	25.046569144057	38.7664305625683	60.9141690410638	85.7707196480181	15.3159	2.27275568718643	-0.546218582029989	chr5:6660846:+	-
chr10	65291190	65291243	mpeak_15934	65281122	65380572	REEP3	NM	+	72.1222068941421	2.77693082316154	0.0494654971275356	0.803919201920735	3.52830489243708	36.1148523803373	4.31837399035465	1.0477413665559	2.34285265542553	0	105.849146773112	325.48510707779	99.322601778157	58.6735165271304	103.085516838723	125.698468449682	6.25895	3.69663168245905	0.884430575617357	-	-
chr2	32697546	32697622	mpeak_63840	32582095	32842791	BIRC6	NM	+	32.2754509864054	2.72601058584771	0.0493095359120103	0.803919201920735	3.52830489243708	13.0916339878723	10.3640975768512	1.0477413665559	1.17142632771277	0	55.276776648181	96.155794462648	76.0033822302419	45.0528787619037	45.6856267807978	39.9277488016636	11.2115	3.60401557676522	0.799573734027109	-	chr2_32472560_+
chr6	26410653	26410736	mpeak_100985	26402464	26412639	BTN3A1	NM	+	35.2101939227271	2.82959968644417	0.0205799381058188	0.671578787918535	5.8805081540618	10.8344557141012	4.31837399035465	3.1432240996677	1.17142632771277	0	65.8616913254922	69.5210908321493	30.2286179324826	69.1509301926894	85.5141219230319	76.8978865809818	12.9329	2.28536223265383	-0.483602384444304	-	-
chr3	17446369	17446467	mpeak_80257	17202748	17782399	TBC1D5	NM	-	49.6743585770358	2.88230792611096	0.0229257009264867	0.686822752308628	2.35220326162472	9.48014874983854	6.04572358649651	1.0477413665559	2.34285265542553	0	49.3962684941192	147.619459104629	57.0025366726814	95.3444643565869	110.114074805	115.346829871473	7.26333	2.39858149620625	-0.336766054558957	-	-
chr21	34605186	34605367	mpeak_76201	34602199	34635097	IFNAR2	NM	+	81.3508638860036	2.6408419054276	0.0307682330685729	0.725655052362293	8.23271141568653	21.6689114282024	15.5461463652767	3.1432240996677	2.34285265542553	0	206.993887022976	136.333567735773	171.871284816115	218.977945610183	145.256864636383	45.8429708463545	9.63885	3.05036276985443	0.329231486503366	-	chr21_33232931_+
chr1	84546296	84546355	mpeak_4885	84543657	84700862	PRKACB	NM	+	29.725220988776	2.59581233167441	0.0457295967515844	0.797209243096892	10.5849146773112	22.1203470829566	5.18204878842558	2.0954827331118	0	2.95761102234545	61.1572848022428	55.0751498800144	52.6841626823267	70.1986715592453	48.0284794362234	26.6184992011091	22.4359	2.90647587980845	0.221794730826102	chr1:84546351:+	chr1_84080667_+
chr3	17759331	17759443	mpeak_80288	17202748	17782399	TBC1D5	NM	-	52.9255769701603	2.648217896044	0.026562181258846	0.709271037065205	4.70440652324944	37.0177236898457	8.6367479807093	5.2387068327795	4.68570531085106	0	49.3962684941192	147.619459104629	57.0025366726814	95.3444643565869	110.114074805	115.346829871473	16.5839	2.34319259139046	-0.336766054558957	-	-
chr11	31467632	31467874	mpeak_20503	31454115	31531175	IMMP1L	NM	-	51.036717687076	2.55334387279184	0.0421109643089749	0.784206673444789	12.937117938936	48.3036150587011	21.5918699517733	9.4296722990031	8.19998429398936	0	74.0944027411787	72.2297047606746	75.1397074321709	68.1031888261335	59.742742713351	162.668606229	37.6903	2.23219435215372	-0.391539364501448	-	chr11_31446260_-
chr3	195252829	195252969	mpeak_86976	195243740	195270224	PPP1R2	NM	-	139.313092552114	2.51763149721764	0.00948309965201636	0.62130779148674	16.4654228313731	13.9945052973807	12.955121971064	5.2387068327795	2.34285265542553	0	237.572529424097	295.690353864011	247.874667046357	190.688928713174	384.227835489787	264.706186499918	5.63	2.5176287096105	-0.10416498798664	-	-
chr20	44566457	44566620	mpeak_74633	44563316	44576162	PCIF1	NM	+	29.1522472025439	2.61610748051807	0.0105233075123462	0.63181666920878	27.0503375086843	32.9548027970578	12.091447172993	4.1909654662236	9.37141062170212	8.87283306703636	31.7547440319337	35.6634167255831	20.7281951537023	29.3367582635652	60.9141690410638	76.8978865809818	78.6412	1.68416634075157	-0.923160284460092	chr20:44566512:+;chr20:44566611:+	chr20_45937872_+;chr20_45937970_+
chr14	51221458	51221596	mpeak_36803	51190390	51297839	NIN	NM	-	33.6513862477722	2.45526054866366	0.0399815334599966	0.774290574643843	8.23271141568653	5.41722785705059	12.091447172993	1.0477413665559	3.5142789831383	0	45.8679636016821	69.5210908321493	67.3666342495326	45.0528787619037	70.2855796627659	75.419081069809	14.5632	2.49634497285558	-0.0618237651996876	-	-
chr20	5549646	5549712	mpeak_73170	5528496	5591672	GPCPD1	NM	-	74.9469313042563	2.46916582403786	0.0144772779831396	0.65034936075228	11.7610163081236	16.703119225906	10.3640975768512	4.1909654662236	1.17142632771277	1.47880551117273	116.434061450424	185.540054103983	120.91447172993	107.917360755258	127.685469720691	195.2023274748	9.22496	2.50478531440714	-0.0267578969814842	-	-
chr10	103875732	103875792	mpeak_17925	103868080	103880210	LDB1	NM	-	41.031703745179	2.41365298050182	0.0497726095621693	0.803919201920735	3.52830489243708	9.02871309508432	3.45469919228372	3.1432240996677	2.34285265542553	0	59.9811831714304	55.9780211895228	45.7747642977593	67.0554474595776	103.085516838723	139.007718050236	9.85285	1.5452813262422	-0.934678139605269	-	chr10_102115985_-
chr10	111875091	111875381	mpeak_18190	111765725	111893083	ADD3	NM	+	131.36745918972	2.23598173953018	0.0131213771653053	0.645021799279287	14.1132195697483	18.9602974996771	14.6824715672058	7.3341895658913	3.5142789831383	1.47880551117273	163.478126682918	250.095352733836	225.419122296513	190.688928713174	488.484778656223	198.159938497145	7.57591	1.95382784880729	-0.457326369494598	-	-
chr21	44400668	44400792	mpeak_76699	44394619	44449999	PKNOX1	NM	+	76.9860784861913	2.24207187309125	0.021260351809192	0.673072593004064	4.70440652324944	22.1203470829566	19.0008455575605	5.2387068327795	3.5142789831383	2.95761102234545	129.37117938936	98.4129727364191	141.642666883633	117.347033054261	142.914011980957	236.608881787636	13.176	1.96833913832536	-0.427579620648513	-	chr21_42980609_+
chr3	119762199	119762342	mpeak_83968	119545702	119813264	GSK3B	NM	-	165.286185074278	2.40548919261278	0.00831132753680831	0.621157210486673	16.4654228313731	41.5320802373879	7.77307318263837	7.3341895658913	11.7142632771276	2.95761102234545	191.704565822415	320.067879220739	176.18965880647	281.842427603537	405.313509388617	520.5395399328	8.65891	1.57954119121138	-0.811855719906158	-	-
chr6	107100571	107100631	mpeak_104145	107077440	107113656	QRSL1	NM	+	69.5610564117775	2.29417383599553	0.0201738323007528	0.669339957142529	7.05660978487417	10.383020059347	9.50042277878023	4.1909654662236	1.17142632771277	0	136.427789174234	120.533319819376	139.915317287491	149.827015417494	130.028322376117	125.698468449682	6.85892	2.32880413255593	-0.0312034630526673	-	chr6_106652778_+
chr11	14753723	14753795	mpeak_20100	14665268	14891006	PDE3B	NM	+	79.9319716136728	2.27692581095466	0.0434228917478722	0.790992700660371	3.52830489243708	10.8344557141012	6.90939838456744	4.1909654662236	1.17142632771277	0	132.899484281797	109.24742845052	165.825561229619	171.829584115168	188.599638761755	164.147411740173	5.57963	1.98801792893736	-0.36268173299509	-	-
chr2	228358649	228358798	mpeak_71933	228336887	228419151	AGFG1	NM	+	233.227685104462	2.16363754463663	0.0111092802241002	0.637085974970887	16.4654228313731	41.0806445826337	9.50042277878023	7.3341895658913	4.68570531085106	4.43641653351818	399.874554476203	416.675109338141	411.109203881763	379.282374693236	589.227442839521	519.060734421627	5.42924	2.02652081066044	-0.277048362147323	-	-
chr9	125617615	125617679	mpeak_122427	125612101	125667562	RC3H2	NM	-	38.7646991050789	2.00968373338044	0.044270373161773	0.796619636187237	22.3459309854349	14.8973766068891	29.3649431344116	8.3819309324472	4.68570531085106	1.47880551117273	52.9245733865562	71.3268334511661	66.5029594514616	55.5302924274627	38.6570688145212	99.0799692485727	35.7547	2.19503459954601	-0.0188817078400984	-	chr9_122855349_-
chr14	91581530	91581627	mpeak_38737	91580356	91691027	C14orf159	NM	+	47.2018013263704	2.5156870066098	0.0327053486630981	0.735108639943478	7.05660978487417	25.2803966662361	15.5461463652767	8.3819309324472	3.5142789831383	0	124.66677286611	69.069655177395	44.0474147016174	125.728963986708	91.3712535615957	51.7581928910454	25.8519	2.00901613823729	-0.177195914522252	-	-
chr2	3309658	3309723	mpeak_62626	3193279	3381653	TSSC1	NM	-	164.220043278725	2.05521923565822	0.0101290670861602	0.627508545925883	14.1132195697483	47.8521794039469	15.5461463652767	12.5728963986708	11.7142632771276	8.87283306703636	202.289480499726	247.838174460065	186.553756383321	279.746944870425	411.170641027181	532.369984022181	11.5393	1.22496752461697	-0.942120043085613	-	-
chr3	148871847	148871928	mpeak_85322	148847370	148889881	HPS3	NM	+	47.1226646312156	2.06943971940126	0.0248319640649977	0.698200175985691	14.1132195697483	9.93158440459275	18.1371707594895	4.1909654662236	2.34285265542553	2.95761102234545	81.1510125260529	76.7440613082167	98.458926980086	53.4348096943509	96.0569588724467	107.952802315609	16.2512	2.15192939768446	-0.0061244327189797	chr3:148871923:+	chr3_149154135_+
chr19	47852978	47853164	mpeak_61141	47852537	47885236	DHX34	NM	+	84.2963885431459	2.18654882115196	0.0379265496674716	0.765352510151423	16.4654228313731	28.8918819042698	21.5918699517733	17.8116032314503	5.85713163856382	1.47880551117273	112.905756557987	111.504606724291	123.505496124143	176.020549581391	110.114074805	285.409463656336	19.3256	1.41264897041632	-0.716126345727642	-	-
chr21	48060984	48061111	mpeak_77071	48055506	48084206	PRMT2	NM	+	274.608363412441	2.07861383951499	0.0277458736262873	0.71032277644068	25.8742358778719	91.6414379151058	20.7281951537023	23.0503100642298	17.5713949156915	5.9152220446909	341.069472935585	588.672093799498	349.788293218727	532.252614210397	472.084810068244	826.652280745554	9.69321	1.57076764556109	-0.517009863964651	-	chr21_46641193_+
chr2	44402765	44402871	mpeak_64498	44395941	44459454	PPM1B	NM	+	72.6554513927135	1.9904580126182	0.0156075365558949	0.661855341010076	11.7610163081236	21.6689114282024	7.77307318263837	2.0954827331118	8.19998429398936	2.95761102234545	101.144740249863	146.265152140366	108.823024556937	122.58573988704	214.371017971436	124.219662938509	11.1952	1.63642194945307	-0.372497920441419	-	-
chr2	55806471	55806604	mpeak_64964	55777142	55844860	SMEK2	NM	-	66.5409122108537	1.95853163345037	0.0230717398197969	0.68805685940621	21.1698293546225	64.5552986298529	36.2743415189791	12.5728963986708	12.8856896048404	8.87283306703636	68.2138945871169	164.774013985289	69.0939838456744	75.4373783920248	96.0569588724467	168.583828273691	40.9042	1.82927347780134	-0.170926674145114	-	-
chr4	99301175	99301347	mpeak_90433	99182526	99363140	RAP1GDS1	NM	+	219.539035324128	1.65232554919251	0.0385178179988903	0.768268758511026	14.1132195697483	46.9493080944385	19.8645203556314	10.477413665559	9.37141062170212	10.3516385782091	344.597777828022	376.94877171977	409.381854285621	355.18432326245	358.456456280106	678.771729628281	7.13432	1.42205131006882	-0.300079081223391	-	-
chr7	135347614	135347677	mpeak_112676	135347220	135358838	C7orf73	NM	+	112.903371278775	1.75336797144863	0.0271644208184802	0.709271037065205	30.5786424011214	72.2297047606746	36.2743415189791	16.7638618648944	16.3999685879787	5.9152220446909	179.943549514291	289.370254697452	146.824715672058	170.781842748612	154.628275258085	235.130076276463	22.2201	1.83147546838178	0.136436906084355	chr7:135347669:+	chr7_135662920_+
chr11	62283370	62283432	mpeak_21743	62201363	62314332	AHNAK	NM	-	178.31900709827	1.39160520470327	0.023926701683482	0.693549496656046	479.849465371443	184.18574713972	323.878049276599	185.450221880394	204.999607349734	201.117549519491	91.7359272033642	69.9725264869035	52.6841626823267	115.251550321149	118.314059098989	112.389218849127	467.019	0.739841880581947	-0.690328455163316	chr11:62283374:-	chr11_62515903_-;chr11_62515967_-
chr10	100201773	100201834	mpeak_17607	100177483	100206704	HPS1	NM	-	201.804272226128	1.17748835586588	0.0452207620348901	0.797209243096892	30.5786424011214	32.5033671423036	26.7739187401988	24.0980514307857	18.7428212434042	19.2244716452454	352.830489243708	216.689114282024	327.332748468883	499.772631847165	296.37086091133	576.734149357363	10.6154	0.533825759577918	-0.614260650642845	chr10:100201779:-	chr10_98442023_-;chr10_98442059_-
chr19	18170539	18170645	mpeak_59179	18170423	18209626	IL12RB1	NM	-	193.746435265727	1.29354246948258	0.0487642210636961	0.803919201920735	16.4654228313731	15.3488122616433	25.046569144057	20.954827331118	9.37141062170212	13.3092496005545	432.805400138949	128.207725950197	275.512260584627	596.164837570307	296.37086091133	495.399846242863	8.28903	0.38193258763768	-0.730459342576001	-	-

## Sheet: IPA_LE UP CYTO
chromosome	peak start	peak end	peak number	gene start	gene end	gene symbol	NM/NR	strand	baseMean	log2FoldChange	pvalue	padj	IPA_CYTO_Silv_n1	IPA_CYTO_Silv_n2	IPA_CYTO_Silv_n3	IPA_CYTO_DMSO_n1	IPA_CYTO_DMSO_n2	IPA_CYTO_DMSO_n3	LE_CYTO_Silv_n1	LE_CYTO_Silv_n2	LE_CYTO_Silv_n3	LE_CYTO_DMSO_n1	LE_CYTO_DMSO_n2	LE_CYTO_DMSO_n3	IPA:LE (%)_Silv	log2FC_IPA	log2FC_LE	Tian polyA site	Zavolan polyA site
chr16	30736466	30736523	mpeak_34749	30710461	30748369	SRCAP	NM	+	13.206423692232	4.01900928462295	0.00447168361263093	NA	15.0418029110167	1.49100407769775	2.18685343746008	0.834158250788228	0	0	20.4138753792369	24.6015672820129	16.4014007809506	36.7029630346821	21.4108526849947	19.3926064679439	31.026	4.4880893466541	-0.335681491164477	chr16:30736525:+	chr16_30725201_+
chr2	232634120	232634177	mpeak_54744	232597743	232646037	PDE6D	NM	-	25.8787699236008	4.11028237214444	0.00183650944119634	NA	13.9673884173726	4.47301223309325	2.18685343746008	0.834158250788228	0	0	51.5718956949143	62.6221712633056	28.4290946869811	65.0643435614818	46.0333332727386	35.3629882650742	13.9728	4.62808686352318	-0.0383049615779196	-	-
chr8	42998151	42998203	mpeak_87194	42995591	43054530	HGSNAT	NM	+	14.8437465456576	3.91710510105647	0.00819687092916802	NA	7.52090145550834	5.21851427194213	1.09342671873004	0.834158250788228	0	0	15.0418029110167	21.6195591266174	38.2699351555514	35.0346465331056	19.2697674164952	34.2222467081363	25.665	4.05163272153666	-0.240543574870903	-	chr8_43143060_+
chr22	46676789	46676842	mpeak_60459	46663860	46688687	TTC38	NM	+	55.9855747544352	4.01726522256569	0.00201941219718472	NA	10.7441449364405	2.23650611654663	4.37370687492016	0	1.07054263424973	0	135.37622619915	105.86128951654	72.1661634361827	129.294528872175	92.0666665454771	118.637121921539	5.36993	4.01888383253106	-0.117505490248797	-	-
chr16	70765182	70765291	mpeak_35951	70721993	70835061	VAC14	NM	-	42.7235286808427	3.53351843735678	0.00739832157801915	NA	5.37207246822024	2.23650611654663	10.9342671873004	0.834158250788228	0	0	102.069376896185	82.0052242733763	103.875538279354	74.2400843201523	70.6558138604824	60.4593025177075	6.17225	4.47439775340251	0.487697536125949	chr16:70765181:-;chr16:70765240:-	chr16_70731279_-;chr16_70731338_-
chr1	163272442	163272585	mpeak_7065	163117293	163291581	RGS5	NM	-	3.74757535922823	3.75321343903358	0.0201357808322692	NA	5.37207246822024	4.47301223309325	5.4671335936502	0	0	1.14074155693788	3.22324348093215	6.70951834963988	4.37370687492016	7.50742425709406	2.14108526849947	4.56296622775151	119.444	3.74663942151763	0.0096112374471292	-	chr1_163302655_-
chr9	100366946	100366998	mpeak_91383	100365049	100395962	TSTD2	NM	-	43.7005589116837	3.60982917349628	0.00698455219201336	NA	0	7.45502038848876	7.65398703111028	0	1.07054263424973	0	81.6555015169477	90.9512487395628	91.8478443733234	61.7277105583289	94.2077518139766	87.8370998842165	5.51002	3.81899472916183	0.117484287944391	-	-
chr11	107405110	107405165	mpeak_17844	107375941	107436461	ALKBH8	NM	-	42.8116768250793	3.67354434022199	0.00568625038002432	NA	6.44648696186429	5.21851427194213	2.18685343746008	0	1.07054263424973	0	106.367034870761	63.3676733021544	80.913577186023	103.43562309774	71.7263564947322	73.0074596440241	5.6662	3.69366499932281	0.0143388988431932	chr11:107405109:-	-
chrX	76891201	76891253	mpeak_95074	76764107	77041755	ATRX	NM	-	37.8228699660809	3.50318298613261	0.00261196161807973	NA	3.22324348093215	5.96401631079101	10.9342671873004	0.834158250788228	1.07054263424973	0	78.4322580360155	57.4036569913634	67.7924565612625	83.4158250788228	70.6558138604824	74.148201200962	10.2094	3.40110343306118	-0.164485630358143	-	-
chr6	151701548	151701602	mpeak_79550	151688027	151712835	ZBTB2	NM	-	66.1351037111032	3.40093383611456	0.00276120183844453	NA	5.37207246822024	7.45502038848876	10.9342671873004	0.834158250788228	1.07054263424973	0	142.897127654658	125.98984456546	133.398059685065	110.108889104046	103.842635522224	151.718627072738	5.95776	3.64098105571847	0.137675189990225	-	-
chrX	41519352	41519406	mpeak_94116	41379849	41782287	CASK	NM	-	17.0897229753136	3.41023271430127	0.000566492321440781	NA	13.9673884173726	15.6555428158264	7.65398703111028	2.50247475236469	0	2.28148311387575	12.8929739237286	40.2571100978393	15.3079740622206	39.2054377870467	25.6930232219936	29.6592804803848	65.7407	2.96200600682295	-0.465975208467995	chrX:41519354:-	chrX_41660102_-
chrX	118781796	118781846	mpeak_95646	118750705	118827333	2006-09-01	NM	-	20.3771529735652	3.48003589635332	0.00955898790082187	NA	2.1488289872881	8.94602446618651	3.28028015619012	0	0	1.14074155693788	22.562704366525	61.8766692244567	40.4567885930115	25.8589057744351	41.7511627357396	36.5037298220121	10.6966	3.6555314842459	0.262567862925355	-	-
chr4	36100344	36100566	mpeak_67288	36069900	36245979	ARAP2	NM	-	36.2633567901585	3.43435030209889	0.00846040914949303	NA	4.29765797457619	3.72751019424438	6.56056031238024	0	0	1.14074155693788	73.0601855677953	77.5322120402831	79.820150467293	68.4009765646347	56.7387596152359	63.8815271885211	6.30307	3.67651356214079	0.285670751751909	-	chr4_36098881_-
chr7	151767891	151767946	mpeak_85783	151722758	151818630	GALNT11	NM	+	51.6433163021902	3.16699300570239	0.00817993402157265	NA	8.59531594915239	2.9820081553955	3.28028015619012	0.834158250788228	1.07054263424973	0	74.1346000614393	99.8972732057493	94.0346978107835	115.113838608776	110.265891327723	109.511189466036	6.02255	2.96356514562075	-0.321099936796051	-	-
chr4	184424164	184424288	mpeak_70043	184416220	184425668	LOC389247	NR	-	4.14898326268837	3.4980841280475	0.0202792789376101	NA	11.8185594300845	3.72751019424438	3.28028015619012	0	3.2116279027492	0	6.44648696186429	2.9820081553955	1.09342671873004	4.17079125394114	9.6348837082476	3.42222467081363	202.778	2.55137664668842	-0.71134858590288	-	chr4_183503126_-
chr2	114638454	114638526	mpeak_51514	114589005	114648569	LOC101060091	NR	-	11.5487519506603	3.22462211921827	0.0146713627443111	NA	10.7441449364405	3.72751019424438	1.09342671873004	0	2.14108526849947	0	15.0418029110167	29.0745795151062	10.9342671873004	25.0247475236469	21.4108526849947	19.3926064679439	31.4164	2.86189900611793	-0.257946307600558	-	-
chr10	115636837	115636888	mpeak_13677	115614390	115668038	NHLRC2	NM	+	11.7930045133186	3.07359747627223	0.0209564695846802	NA	1.07441449364405	8.94602446618651	4.37370687492016	0.834158250788228	1.07054263424973	0	20.4138753792369	21.6195591266174	16.4014007809506	35.0346465331056	20.3403100507449	11.4074155693788	24.4364	2.91784582101728	-0.192638667373507	chr10:115636889:+	chr10_113877128_+
chr13	49085752	49085867	mpeak_25254	49064387	49107392	RCBTB2	NM	-	31.0802069157092	2.81088791660011	0.00384281880709336	NA	8.59531594915239	2.23650611654663	16.4014007809506	3.33663300315291	0	0	65.5392841122869	32.8020897093505	71.0727367174526	65.0643435614818	41.7511627357396	66.1630103023969	14.3366	3.02890280648918	-0.0300388286289559	chr13:49085810:-	chr13_48511682_-
chr17	45569493	45569555	mpeak_39727	45528244	45569986	MRPL45P2	NR	-	4.63322300039119	2.88045322506049	0.0170154316613739	NA	10.7441449364405	5.96401631079101	5.4671335936502	4.17079125394114	3.2116279027492	3.42222467081363	2.1488289872881	1.49100407769775	1.09342671873004	3.33663300315291	4.28217053699894	10.2666740124409	466.667	1.03730177172273	-1.91788262834016	-	-
chr14	67291235	67291292	mpeak_28005	66974124	67647520	GPHN	NM	+	14.2418805987321	3.00989899881585	0.00127941534243624	NA	8.59531594915239	8.20052242733763	7.65398703111028	0.834158250788228	2.14108526849947	2.28148311387575	12.8929739237286	19.3830530100708	20.7751076558708	41.7079125394114	22.4813953192444	23.9555726956954	48.6055	2.21758754600221	-0.732493174415831	-	-
chr9	381744	381805	mpeak_89512	214864	464158	DOCK8	NM	+	49.8970561777127	2.82638670706835	0.0167943593938028	NA	11.8185594300845	6.70951834963988	2.18685343746008	1.66831650157646	0	1.14074155693788	45.12540873305	93.9332568949583	151.986313903476	84.2499833296111	99.5604649852253	100.385257010533	11.5907	2.88251268196409	0.0343573783961988	-	-
chr3	160167228	160167313	mpeak_65273	160156974	160167626	TRIM59	NM	-	59.2547880399169	2.65791169100307	0.00872187072839322	NA	12.8929739237286	1.49100407769775	7.65398703111028	0.834158250788228	1.07054263424973	1.14074155693788	126.780910249998	112.57080786618	114.809805466654	117.61631336114	90.9961239112274	123.200088149291	6.05355	2.85526726953987	0.0940391380737863	-	-
chr9	111742225	111742283	mpeak_91688	111705151	111775874	CTNNAL1	NM	-	25.9049387614969	2.86005048485408	0.0062387757200304	NA	10.7441449364405	2.9820081553955	6.56056031238024	0	1.07054263424973	2.28148311387575	35.4556782902536	29.820081553955	73.2595901549127	58.391077555176	32.116279027492	58.1778194038317	16.4194	2.59743002083219	-0.102006661824929	-	-
chr8	27649513	27649584	mpeak_86630	27632057	27660822	ESCO2	NM	+	8.47276007476315	2.59598966758447	0.0197200138338492	NA	9.66973044279644	5.21851427194213	7.65398703111028	2.50247475236469	0	1.14074155693788	9.66973044279644	9.69152650503538	17.4948274996807	6.67326600630583	17.1286821479957	14.8296402401924	65.8654	2.62934579342921	-0.0678781886417569	-	-
chr6	88229241	88229309	mpeak_77952	88224217	88299735	RARS2	NM	-	43.5183515798245	2.8650747215725	0.00634934352480532	NA	5.37207246822024	10.4370285438843	3.28028015619012	0	1.07054263424973	2.28148311387575	54.7951391758465	92.4422528172606	91.8478443733234	93.4257240882816	76.0085270317311	91.2593245550301	8.22189	2.50966519874927	-0.124829985027596	chr6:88229258:-	chr6_87519541_-
chr17	40667030	40667083	mpeak_39280	40610861	40673044	ATP6V0A1	NM	+	14.022380360356	2.57350516769295	0.0228327600943669	NA	6.44648696186429	6.70951834963988	0	1.66831650157646	1.07054263424973	0	25.7859478474572	29.0745795151062	13.1211206247605	32.5321717807409	26.7635658562433	25.0963142526333	16.0256	2.26407452293919	-0.311961795555323	chr17:40667084:+	chr17_42515064_+
chr1	154300579	154300715	mpeak_6335	154298035	154321315	ATP8B2	NM	+	86.7494542049811	2.44196954054548	0.00380937792169434	NA	10.7441449364405	1.49100407769775	10.9342671873004	1.66831650157646	2.14108526849947	1.14074155693788	147.194785629235	137.917877187042	162.920581090776	186.851448176563	185.203875725204	192.785323122501	5.03059	2.22667949028344	-0.334238127754823	-	-
chr6	26460487	26460598	mpeak_76102	26458131	26476349	BTN2A1	NM	+	18.8090094356745	2.49391401488537	0.0259617966340908	NA	7.52090145550834	2.23650611654663	7.65398703111028	0.834158250788228	0	2.28148311387575	24.7115333538131	39.5116080589904	37.1765084368214	27.5272222760115	37.4689921987407	38.7852129358878	18.8945	2.48243068109795	-0.0334956134891483	chr6:26460541:+	chr6_26460317_+
chr1	53119251	53119401	mpeak_3225	53099065	53122461	FAM159A	NM	+	17.1970147197812	2.27946706369702	0.0348475221427405	NA	5.37207246822024	10.4370285438843	2.18685343746008	3.33663300315291	0	0	26.8603623411012	35.0385958258972	28.4290946869811	47.547020294929	28.9046511247428	18.251864911006	19.1598	2.43120770227932	-0.0682441886319258	-	chr1_52653640_+
chr2	101549850	101549905	mpeak_51073	101436612	101611861	NPAS2	NM	+	5.44639699269099	2.39231535668579	0.0459651656810674	NA	8.59531594915239	8.20052242733763	2.18685343746008	1.66831650157646	2.14108526849947	0	6.44648696186429	5.21851427194213	8.74741374984033	6.67326600630583	7.49379843974814	7.98519089856514	105.159	2.3170482269763	-0.118006711500249	chr2:101549904:+	chr2_100933441_+
chr17	45567342	45567523	mpeak_39725	45528244	45569986	MRPL45P2	NR	-	4.73653026643234	2.36841408711157	0.0401645696774437	NA	5.37207246822024	8.20052242733763	6.56056031238024	4.17079125394114	5.35271317124867	4.56296622775151	2.1488289872881	1.49100407769775	1.09342671873004	3.33663300315291	4.28217053699894	10.2666740124409	466.667	0.515263093294361	-1.91788262834016	-	-
chr9	128214033	128214157	mpeak_92359	128201291	128469513	MAPKAP1	NM	-	111.593764729028	2.33002151861521	0.00101972813995491	NA	16.1162174046607	8.20052242733763	7.65398703111028	4.17079125394114	1.07054263424973	3.42222467081363	184.799292906776	216.195591266174	137.771766559985	242.740050979375	222.672867923945	294.311321689972	6.0232	1.88371990537651	-0.495815302403875	-	-
chr9	32523963	32524085	mpeak_90007	32457416	32526322	DDX58	NM	-	24.93897300117	2.38247990506708	0.0447274957742409	NA	4.29765797457619	8.20052242733763	1.09342671873004	0.834158250788228	1.07054263424973	0	63.3904551249989	56.6581549525146	44.8304954679317	41.7079125394114	40.6806201014899	36.5037298220121	7.89746	2.83507969642331	0.471753756320326	-	-
chr3	12545231	12545319	mpeak_61006	12525930	12574160	TSEN2	NM	+	24.0778827360655	2.15169406055518	0.0153540498426584	NA	7.52090145550834	4.47301223309325	10.9342671873004	3.33663300315291	1.07054263424973	0	50.4974812012703	46.2211264086303	36.0830817180913	39.2054377870467	42.8217053699894	46.7704038344529	18.2914	2.37919559787417	0.0441683819419806	chr3:12545316:+	chr3_12503820_+
chr5	43019471	43019646	mpeak_71026	43015252	43067541	LOC648987	NR	-	34.1339364892565	2.27472111513937	0.0259333172806365	NA	2.1488289872881	4.47301223309325	9.84084046857037	0.834158250788228	1.07054263424973	1.14074155693788	71.9857710741512	70.0771916517943	60.1384695301522	54.2202863012349	66.3736433234835	67.3037518593347	8.57723	2.43447561949515	0.105845951241114	-	chr5_43019446_-
chr4	71664661	71664711	mpeak_67973	71570653	71672232	RUFY3	NM	+	33.8344021971878	2.39284077779596	0.0205314962290901	NA	7.52090145550834	3.72751019424438	4.37370687492016	0	2.14108526849947	1.14074155693788	41.9021652521179	72.3136977683409	75.4464435923728	43.3762290409879	68.514728591983	85.5556167703408	9.63349	2.25101909324349	-0.058029351214659	-	-
chr3	20215788	20215858	mpeak_61372	20212307	20227725	SGOL1	NR	-	19.0902506694996	2.42286877184279	0.0211585011426686	NA	5.37207246822024	4.47301223309325	7.65398703111028	0	2.14108526849947	1.14074155693788	52.6463101885584	29.820081553955	26.242241249521	37.5371212854703	27.8341084904931	34.2222467081363	18.1236	2.41470737568639	0.126343363259105	-	-
chr22	25007402	25007454	mpeak_59107	24979717	25024659	GGT1	NM	+	20.5416811687482	2.37077470700912	0.0292304965348887	NA	9.66973044279644	3.72751019424438	2.18685343746008	0	2.14108526849947	1.14074155693788	55.8695536694905	28.3290774762573	29.5225214057111	35.8688047838938	44.9627906384888	33.0815051511984	12.6243	2.24750327326561	-0.00243304793945954	chr22:25007453:+	chr22_24611486_+
chr6	119651321	119651376	mpeak_78801	119501110	119670931	MAN1A1	NM	-	27.9656592506332	2.34493328444298	0.0092687211933894	NA	10.7441449364405	8.94602446618651	3.28028015619012	0	5.35271317124867	1.14074155693788	50.4974812012703	44.7301223309325	36.0830817180913	39.2054377870467	71.7263564947322	63.8815271885211	16.7892	1.82272094416521	-0.412830809532388	-	-
chr10	11996891	11996972	mpeak_10419	11963306	12085169	UPF2	NM	-	40.9495448930909	2.26877979150415	0.0317799974561893	NA	7.52090145550834	3.72751019424438	5.4671335936502	0.834158250788228	0	2.28148311387575	99.9205479088965	69.3316896129454	83.1004306234831	87.586616332764	80.29069756873	51.3333700622045	6.49406	2.42358933262201	0.20312322588335	chr10:11996896:-	-
chr1	89347408	89347475	mpeak_4131	89319029	89357301	GTF2B	NM	-	50.2041241100239	2.23737081633719	0.0127492242825689	NA	3.22324348093215	8.20052242733763	5.4671335936502	1.66831650157646	1.07054263424973	1.14074155693788	77.3578435423715	93.1877548561095	110.436098591734	105.103939599317	96.3488370824761	99.2445154535953	5.97239	2.12226608292424	-0.0978357190311413	chr1:89347417:-	-
chr17	43587712	43587770	mpeak_39616	43585905	43597889	LRRC37A4P	NR	-	24.2846172519274	2.22032175776201	0.00877676083971104	NA	1.07441449364405	10.4370285438843	13.1211206247605	1.66831650157646	0	4.56296622775151	20.4138753792369	42.4936162143859	56.8581893739621	28.3613805267998	59.9503875179851	52.4741116191423	17.6338	1.98296570350357	-0.233288082959683	chr17:43587717:-	chr17_45510338_-
chr7	92770012	92770088	mpeak_83722	92765304	92777701	SAMD9L	NM	-	39.9243974546708	1.93574190439583	0.0395384576935494	NA	21.488289872881	2.9820081553955	1.09342671873004	3.33663300315291	1.07054263424973	0	134.301811705506	64.8586773798522	50.2976290615819	106.772256100893	62.0914727864846	30.8000220373227	7.59054	2.53617176058581	0.321225185522828	-	-
chr14	68944757	68944862	mpeak_28092	68286495	69061201	RAD51B	NM	+	10.346768629002	2.1224325497426	0.0359934912314376	NA	18.2650463919488	29.0745795151062	16.4014007809506	10.844057260247	14.9875968794963	13.6888986832545	1.07441449364405	4.47301223309325	0	7.50742425709406	2.14108526849947	5.70370778468938	Inf	0.689619129218499	-1.46855642630223	chr14:68944816:+	-
chr12	123353371	123353433	mpeak_23785	123352154	123380712	VPS37B	NM	-	86.2833515983107	2.15587076233993	0.0127807909634856	NA	4.29765797457619	8.94602446618651	12.0276939060304	0.834158250788228	3.2116279027492	2.28148311387575	205.213168286013	149.100407769775	120.276939060304	140.972744383211	168.075193577208	220.16312048901	6.03141	1.99784934090914	-0.157159940662972	-	-
chr7	38406440	38406543	mpeak_82364	38381177	38415157	TRG-AS1	NR	+	24.9840233978007	2.21939770083723	0.0445266677686945	NA	4.29765797457619	3.72751019424438	7.65398703111028	0	3.2116279027492	0	54.7951391758465	46.2211264086303	45.9239221866617	56.7227610535995	39.6100774672402	37.6444713789499	10.8581	2.28747117059492	0.133240333583845	-	chr7_38366919_+
chr2	44956812	44956865	mpeak_49145	44589042	44999174	CAMKMT	NM	+	14.3389891656184	2.11108035710427	0.0268901949216445	NA	9.66973044279644	2.23650611654663	5.4671335936502	0.834158250788228	2.14108526849947	2.28148311387575	23.6371188601691	23.856065243164	16.4014007809506	35.0346465331056	29.9751937589925	20.5333480248818	27.8725	1.72464102356347	-0.420959312696503	-	-
chr10	89625159	89625225	mpeak_12630	89623194	89725043	PTEN	NM	+	55.8847041410932	2.32479164607497	0.0161900010617346	NA	3.22324348093215	11.1825305827331	2.18685343746008	0	3.2116279027492	1.14074155693788	111.739107338981	105.86128951654	83.1004306234831	135.967794878481	109.195348693473	103.807481681347	5.35986	1.93066942724912	-0.214776764118237	chr10:89625212:+	chr10_87865452_+
chr11	107326378	107326470	mpeak_17835	107197779	107328572	CWF19L2	NM	-	8.79880014162033	2.17070650733838	0.0114835637048771	NA	11.8185594300845	16.4010448546753	9.84084046857037	3.33663300315291	7.49379843974814	5.70370778468938	2.1488289872881	6.70951834963988	8.74741374984033	8.34158250788228	18.1992247822455	6.84444934162726	302.315	1.20284447991432	-0.92316353482643	-	-
chr7	7767469	7767565	mpeak_81732	7680266	7916911	UMAD1	NM	+	9.01465194954807	2.28253263341938	0.013532517461253	NA	7.52090145550834	15.6555428158264	16.4014007809506	1.66831650157646	8.56434107399787	13.6888986832545	2.1488289872881	5.21851427194213	5.4671335936502	10.0098990094587	14.9875968794963	6.84444934162726	316.667	0.726381812535621	-1.3109039817865	chr7:7767520:+;chr7:7767563:+	chr7_7727888_+;chr7_7727931_+
chr21	37605903	37605960	mpeak_58044	37536838	37665617	DOPEY2	NM	+	37.1941330315935	1.91590470047876	0.0466647087954664	NA	7.52090145550834	4.47301223309325	5.4671335936502	1.66831650157646	2.14108526849947	0	62.3160406313548	87.9692405841673	74.3530168736428	83.4158250788228	77.0790696659808	39.9259544928257	8.16888	2.19650373258651	0.164571314616795	chr21:37605956:+	chr21_36233656_+
chr8	81557020	81557076	mpeak_87893	81553712	81787016	ZNF704	NM	-	14.9746192357668	2.12721056830396	0.00946042173849374	NA	6.44648696186429	10.4370285438843	4.37370687492016	1.66831650157646	5.35271317124867	1.14074155693788	18.2650463919488	26.0925713597107	14.2145473434905	36.7029630346821	31.0457363932423	23.9555726956954	35.3544	1.38099891814774	-0.646773720553384	-	chr8_80644790_-
chr6	147525910	147525967	mpeak_79371	147525493	147705849	STXBP5	NM	+	29.7189435505313	2.0672257005138	0.0278286069596867	NA	4.29765797457619	6.70951834963988	2.18685343746008	0.834158250788228	2.14108526849947	1.14074155693788	50.4974812012703	54.4216488359679	48.1107756241218	60.8935523075407	53.5271317124867	71.8667180870862	8.46162	1.68057560788917	-0.283716496532682	chr6:147525970:+	chr6_147204831_+
chr10	121547039	121547122	mpeak_13871	121485558	121586142	INPP5F	NM	+	20.42854113263	1.95121678761388	0.0195584024435375	NA	11.8185594300845	5.21851427194213	6.56056031238024	5.00494950472937	2.14108526849947	1.14074155693788	39.7533362648298	15.6555428158264	36.0830817180913	35.0346465331056	34.2573642959915	52.4741116191423	27.0816	1.50975932914832	-0.412395917471557	-	-
chr8	614192	614258	mpeak_86084	566581	681239	ERICH1	NM	-	48.4864019766274	2.07292966514964	0.00489165439667073	NA	90.2508174661001	102.879281361145	88.5675642171333	95.0940405898581	78.1496123002306	93.5408076689059	2.1488289872881	0.745502038848876	4.37370687492016	11.6782155110352	6.4232558054984	7.98519089856514	6675	0.0784729591463101	-1.84367451531889	chr8:614203:-	-
chr8	657780	657837	mpeak_86091	566581	681239	ERICH1	NM	-	7.42402932873603	2.06754444435335	0.0316488090475879	NA	9.66973044279644	11.1825305827331	7.65398703111028	11.6782155110352	6.4232558054984	9.12593245550302	2.1488289872881	0.745502038848876	4.37370687492016	11.6782155110352	6.4232558054984	7.98519089856514	708.333	0.0662187437966345	-1.84367451531889	chr8:657786:-	chr8_707787_-
chr15	36905916	36906100	mpeak_30103	36871803	37100524	C15orf41	NM	+	12.1046851674169	1.86286432391267	0.031442021837212	NA	19.3394608855929	23.1105632043151	18.5882542184107	20.0197980189175	16.058139513746	9.12593245550302	1.07441449364405	8.20052242733763	1.09342671873004	6.67326600630583	12.8465116109968	9.12593245550302	1260.61	0.433267979244212	-1.46613087739904	-	-
chr17	73658412	73658482	mpeak_41156	73623602	73663269	RECQL5	NM	-	48.7632874703699	1.75798121892767	0.0378140558232591	NA	6.44648696186429	3.72751019424438	9.84084046857037	1.66831650157646	3.2116279027492	0	82.7299160105917	105.86128951654	106.062391716814	71.7376095677876	87.7844960084782	106.088964795223	6.8639	2.03613329472974	0.149704601421499	chr17:73658427:-	chr17_75662352_-
chr5	132288024	132288134	mpeak_73231	132216878	132299354	AFF4	NM	-	39.1662610700233	1.78265994209101	0.0358276999529169	NA	7.52090145550834	4.47301223309325	4.37370687492016	2.50247475236469	2.14108526849947	0	74.1346000614393	80.5142201956786	64.5121764050724	79.2450338248817	69.5852712262327	80.9926505425893	7.49338	1.81754141795459	-0.068531837458019	-	-
chr17	30665324	30665380	mpeak_38454	30658997	30669228	C17orf75	NM	-	44.4155857589705	1.8258492037857	0.03275408187973	NA	15.0418029110167	5.21851427194213	8.74741374984033	2.50247475236469	0	4.56296622775151	80.5810870233036	105.115787477691	76.5398703111028	81.7475085772464	68.514728591983	84.4148752134029	11.6866	2.03758593586378	0.160192705861891	-	-
chr15	67842362	67842423	mpeak_31704	67835020	68098983	MAP2K5	NM	+	89.2205675875762	1.8161736914735	0.0179961473103057	NA	10.7441449364405	6.70951834963988	7.65398703111028	4.17079125394114	3.2116279027492	0	191.245779868641	189.357517867614	121.370365779035	161.826700652916	188.415503627953	185.940873780874	5.15586	1.76596146335733	-0.0951140146707144	-	-
chr1	78257117	78257182	mpeak_3857	78245308	78340530	FAM73A	NM	+	24.8358167677125	1.9643865467324	0.0378876884798493	NA	5.37207246822024	5.21851427194213	4.37370687492016	0	3.2116279027492	1.14074155693788	35.4556782902536	51.4396406805724	49.2042023428518	45.8787037933526	55.6682169809862	41.0666960497636	11.3951	1.7816512454774	-0.0674497450146869	chr1:78257183:+	chr1_77791497_+
chr4	68527379	68527433	mpeak_67934	68484850	68566889	UBA6	NM	-	68.8191440133331	1.76492012809491	0.0207572887256252	NA	5.37207246822024	2.23650611654663	10.9342671873004	2.50247475236469	1.07054263424973	3.42222467081363	110.664692845337	99.8972732057493	130.117779528875	160.15838415134	147.734883526463	151.718627072738	5.16551	1.40641678631883	-0.431999957908081	chr4:68527381:-	chr4_67661665_-
chr14	104177835	104177912	mpeak_29530	104165354	104181823	XRCC3	NM	-	23.6411430901022	1.7895697140731	0.0329493252616464	NA	10.7441449364405	2.9820081553955	9.84084046857037	1.66831650157646	2.14108526849947	3.42222467081363	41.9021652521179	35.0385958258972	44.8304954679317	54.2202863012349	44.9627906384888	31.9407635942606	18.701	1.70437566533506	-0.106756382811705	-	-
chr5	214003	214067	mpeak_70215	206073	218297	CCDC127	NM	-	86.1974175254945	1.79941038147228	0.0119126426006695	NA	11.8185594300845	5.96401631079101	6.56056031238024	3.33663300315291	3.2116279027492	1.14074155693788	208.436411766945	125.244342526611	142.145473434905	185.183131674987	170.216278845708	171.111233540682	5.0158	1.66264669153404	-0.146027901531821	chr5:214012:-	chr5_213888_-
chr7	103771888	103772002	mpeak_84269	103767340	103848495	ORC5	NM	-	34.7801090636539	1.90296027506549	0.00941642546578699	NA	9.66973044279644	10.4370285438843	6.56056031238024	2.50247475236469	2.14108526849947	4.56296622775151	49.4230667076262	46.9666284474792	76.5398703111028	87.586616332764	51.3860464439872	69.5852349732105	16.7863	1.53434399191355	-0.27026340066458	-	-
chr1	120536968	120537191	mpeak_5453	120459317	120612317	NOTCH2	NM	-	46.0054526034103	1.78830391628655	0.0460762369656577	NA	16.1162174046607	6.70951834963988	3.28028015619012	1.66831650157646	3.2116279027492	1.14074155693788	98.8461334152525	81.2597222345275	108.249245154274	60.8935523075407	76.0085270317311	94.6815492258438	9.19718	2.11638252839115	0.316313274997613	-	-
chr7	98015731	98015908	mpeak_83802	97922908	98030427	BAIAP2L1	NM	-	22.6976624045878	1.7420012623304	0.0276353709952951	NA	58.0183826567786	34.2930937870483	29.5225214057111	35.0346465331056	37.4689921987407	42.2074376067014	3.22324348093215	2.9820081553955	2.18685343746008	6.67326600630583	13.9170542452465	6.84444934162726	1433.33	0.0869120716713721	-1.70890081312041	-	-
chr5	175088355	175088414	mpeak_74713	175085039	175112411	HRH2	NM	+	44.8334073360966	1.80549596290653	0.0293769633059411	NA	5.37207246822024	7.45502038848876	4.37370687492016	1.66831650157646	1.07054263424973	2.28148311387575	83.8043305042358	83.4962283510741	89.6609909358633	70.0692930662112	96.3488370824761	92.400066111968	6.73896	1.77661801806292	-0.010386550632282	-	-
chr1	40347379	40347531	mpeak_2520	40307585	40349177	TRIT1	NM	-	42.9917735102086	1.71026851843384	0.0041095232881459	NA	11.8185594300845	14.1645387381286	14.2145473434905	9.17574075867051	5.35271317124867	1.14074155693788	71.9857710741512	65.6041794187011	60.1384695301522	90.0890910851287	104.913178156474	67.3037518593347	20.5484	1.35917989267048	-0.407730676009099	-	-
chr9	125627582	125627683	mpeak_92192	125612101	125667562	RC3H2	NM	-	35.5405067489618	1.80709077396244	0.0294131441433417	NA	5.37207246822024	4.47301223309325	15.3079740622206	1.66831650157646	3.2116279027492	2.28148311387575	49.4230667076262	44.7301223309325	106.062391716814	73.4059260693641	57.8093022494856	62.7407856315832	11.7675	1.81241475122424	0.0458247390354539	chr9:125627597:-	chr9_122865303_-
chr10	51885159	51885284	mpeak_11611	51827647	51892565	FAM21A	NM	+	45.8313506676211	1.79002176191972	0.0223048430682816	NA	5.37207246822024	8.94602446618651	6.56056031238024	2.50247475236469	3.2116279027492	1.14074155693788	106.367034870761	79.0232161179808	63.4187496863424	91.7574075867051	82.4317828372295	99.2445154535953	8.90536	1.606833148141	-0.136152417404426	-	-
chr7	98015257	98015702	mpeak_83801	97922908	98030427	BAIAP2L1	NM	-	16.0893312064556	1.70671518571859	0.036736492046101	NA	35.4556782902536	20.8740570877685	22.9619610933309	35.8688047838938	19.2697674164952	22.8148311387575	3.22324348093215	2.9820081553955	2.18685343746008	6.67326600630583	13.9170542452465	6.84444934162726	950	0.0245577825617725	-1.70890081312041	-	-
chr17	29096662	29096748	mpeak_38312	29036625	29096889	SUZ12P1	NR	+	22.4337077311528	1.61662829265004	0.0334700485783172	NA	24.7115333538131	15.6555428158264	25.1488145307909	13.3465320126117	9.6348837082476	4.56296622775151	22.562704366525	26.0925713597107	26.242241249521	15.8490067649763	54.5976743467364	30.8000220373227	88.4524	1.2500867793144	-0.434885134986528	chr17:29096747:+	chr17_30769726_+
chr2	61018172	61018286	mpeak_49506	60983364	61024196	PAPOLG	NM	+	40.3543854134704	1.68198794788877	0.0165865580213015	NA	11.8185594300845	11.928032621582	16.4014007809506	0.834158250788228	4.28217053699894	4.56296622775151	80.5810870233036	73.8047018460387	91.8478443733234	47.547020294929	47.1038759069883	93.5408076689059	16.2285	2.05235398435185	0.387824803541572	-	-
chr10	31749963	31750167	mpeak_11059	31608100	31815599	ZEB1	NM	+	82.7840628847298	1.57088245015569	0.0180694389062534	NA	12.8929739237286	16.4010448546753	13.1211206247605	7.50742425709406	3.2116279027492	1.14074155693788	133.227397211862	172.956473012939	192.443102496487	143.475219135575	149.875968794963	147.155660844986	8.65945	1.83850038694963	0.178796476462156	-	-
chr2	190532528	190532674	mpeak_53162	190526124	190535166	ASNSD1	NM	+	52.3710247358804	1.64853920614671	0.0220632824500086	NA	10.7441449364405	8.94602446618651	5.4671335936502	3.33663300315291	5.35271317124867	1.14074155693788	66.613698605931	108.843297671936	90.7544176545934	110.108889104046	115.618604498971	101.525998567471	10.1241	1.3557010680546	-0.297836158699398	-	-
chr2	48124081	48124223	mpeak_49303	48035386	48132932	FBXO11	NM	-	25.9464314690597	1.64428413794499	0.0239963418037044	NA	7.52090145550834	12.6735346604309	10.9342671873004	3.33663300315291	3.2116279027492	3.42222467081363	40.8277507584738	54.4216488359679	39.3633618742815	44.2103872917761	32.116279027492	59.3185609607696	23.1622	1.64250980844633	-0.0110231009950618	-	-
chr17	77812335	77812476	mpeak_41458	77809194	77813213	CBX4	NM	-	120.559130015831	1.66661112374838	0.0236679514550963	NA	21.488289872881	8.20052242733763	12.0276939060304	1.66831650157646	2.14108526849947	5.70370778468938	258.933892968216	286.272782917968	268.98297280759	195.193030684445	235.519379534941	150.5778855158	5.21163	2.13262943823046	0.486106055791074	chr17:77812392:-	chr17_79838595_-;chr17_79838650_-
chr12	111100551	111100612	mpeak_23101	111087280	111127617	HVCN1	NM	-	93.3472328166074	1.45443233645467	0.0315284490252174	NA	11.8185594300845	5.21851427194213	21.8685343746008	7.50742425709406	3.2116279027492	2.28148311387575	169.75748999576	163.264946507904	191.349675777757	163.495017154493	165.934108308709	214.459412704321	7.19565	1.58140710364984	-0.05272006231709	-	chr12_110662752_-
chr3	69120122	69120291	mpeak_63043	69104676	69129524	UBA3	NM	-	86.2065075464055	1.69890268422286	0.00864758023307904	NA	10.7441449364405	11.928032621582	10.9342671873004	1.66831650157646	5.35271317124867	3.42222467081363	146.120371135591	166.246954663299	192.443102496487	169.33412491001	152.017054063462	164.266784199054	6.73655	1.68616656986051	0.055919925240635	-	-
chr1	114248373	114248581	mpeak_5182	114240347	114301777	PHTF1	NM	-	43.6411637973714	1.68172266482639	0.0352757256049787	NA	84.8787449978798	75.2957059237364	102.782111560624	106.772256100893	54.5976743467364	69.5852349732105	1.07441449364405	1.49100407769775	5.4671335936502	8.34158250788228	4.28217053699894	9.12593245550302	4943.33	0.18721168882338	-1.43706418980899	chr1:114248387:-;chr1:114248490:-	chr1_113705766_-
chr2	27016266	27016402	mpeak_48392	27008881	27016679	CENPA	NM	+	92.2371118855263	1.59563109865666	0.0229975948106111	NA	13.9673884173726	8.20052242733763	6.56056031238024	3.33663300315291	1.07054263424973	4.56296622775151	170.831904489404	205.75856272229	170.574568121886	183.51481517341	161.65193777171	176.814941325371	5.33592	1.67927851197897	0.0679768299593394	chr2:27016327:+;chr2:27016403:+	chr2_26793458_+;chr2_26793533_+
chr8	124362684	124362863	mpeak_88847	124333415	124408705	ATAD2	NM	-	74.2562981753996	1.59628711184199	0.0327010289436049	NA	13.9673884173726	6.70951834963988	10.9342671873004	2.50247475236469	7.49379843974814	0	140.74829866737	155.064424080566	136.678339841255	123.455421116658	133.817829281217	159.703817971303	7.41686	1.66097237900535	0.052702274903572	-	-
chr1	235641909	235641967	mpeak_9542	235613655	235667781	B3GALNT2	NM	-	31.2015754859441	1.58526509917721	0.0317311923962116	NA	6.44648696186429	11.928032621582	7.65398703111028	3.33663300315291	5.35271317124867	1.14074155693788	62.3160406313548	46.2211264086303	50.2976290615819	50.0494950472937	57.8093022494856	71.8667180870862	17.1229	1.40481634202815	-0.178268241029743	chr1:235641915:-	chr1_235478599_-
chr15	102261190	102261342	mpeak_32909	102194933	102264645	TARSL2	NM	-	17.660269800955	1.7307910740348	0.0382872671075079	NA	6.44648696186429	14.1645387381286	5.4671335936502	0.834158250788228	4.28217053699894	5.70370778468938	12.8929739237286	39.5116080589904	26.242241249521	18.351481517341	27.8341084904931	50.1926285052666	35.5608	1.26913666608564	-0.293318641789234	chr15:102261218:-	-
chr9	111693273	111693334	mpeak_91681	111631462	111696608	IKBKAP	NM	-	68.5257638581542	1.49004436878497	0.0257410941112908	NA	9.66973044279644	8.20052242733763	13.1211206247605	2.50247475236469	4.28217053699894	3.42222467081363	119.260008794489	148.354905730926	134.491486403795	131.79700362454	92.0666665454771	155.140851743551	7.79728	1.60232617757012	0.0853622405225734	-	-
chr14	50139729	50139806	mpeak_27164	50110388	50155098	POLE2	NM	-	32.2262814438402	1.59178466287601	0.0339636749356469	NA	5.37207246822024	9.69152650503538	7.65398703111028	1.66831650157646	3.2116279027492	4.56296622775151	49.4230667076262	58.1491590302123	54.671335936502	67.5668183138465	46.0333332727386	78.7111674287135	13.8454	1.26650601880578	-0.245282450224135	-	-
chr3	12637299	12637442	mpeak_61024	12626156	12705700	RAF1	NM	-	62.4969051127518	1.49804549983696	0.00516892424152239	NA	16.1162174046607	15.6555428158264	14.2145473434905	5.8391077555176	6.4232558054984	6.84444934162726	75.2090145550834	135.681371070495	103.875538279354	100.098990094587	144.523255623714	125.481571263166	15.5504	1.26711721151618	-0.23365064936194	-	chr3_12595800_-
chr11	33357484	33357604	mpeak_15323	33278217	33374637	HIPK3	NM	+	74.6352305142498	1.57900340606793	0.0300317643251773	NA	11.8185594300845	6.70951834963988	6.56056031238024	0.834158250788228	2.14108526849947	5.70370778468938	143.971542148302	146.11839961438	145.425753591095	163.495017154493	114.548061864722	148.296402401924	5.77069	1.5314415234062	0.0307220492768091	-	-
chr5	98238609	98238676	mpeak_72394	98192429	98262238	CHD1	NM	-	35.8765133473867	1.46901595706791	0.0275520033171461	NA	11.8185594300845	17.1465468935241	15.3079740622206	5.00494950472937	1.07054263424973	3.42222467081363	75.2090145550834	67.0951834963988	92.9412710920535	50.0494950472937	49.2449611754878	42.2074376067014	19.2468	2.22077710964588	0.733345574846798	-	-
chr5	95151639	95151743	mpeak_72282	95150661	95158577	GLRX	NM	-	67.6409122571424	1.52318595371404	0.0356707279615262	NA	9.66973044279644	6.70951834963988	5.4671335936502	2.50247475236469	5.35271317124867	1.14074155693788	121.408837781777	153.573420002868	87.4741374984033	154.319276395822	130.606201378468	133.466762161732	6.19451	1.28005014198441	-0.207048649147858	-	-
chr19	53222504	53222568	mpeak_47082	53210117	53238307	ZNF611	NM	-	54.4266827012263	1.53635188832257	0.00718563721823077	NA	18.2650463919488	20.1285550489196	9.84084046857037	2.50247475236469	11.7759689767471	7.98519089856514	82.7299160105917	99.1517711669005	75.4464435923728	105.938097850105	116.689147133221	102.666740124409	18.4741	1.11537453633358	-0.338134967077876	chr19:53222516:-	chr19_52719263_-
chr9	36249235	36249408	mpeak_90296	36217597	36277053	GNE	NM	-	36.5061423019183	1.41110772672713	0.0496650316210914	NA	7.52090145550834	11.1825305827331	5.4671335936502	4.17079125394114	1.07054263424973	3.42222467081363	68.7625275932191	76.7867100014342	60.1384695301522	55.8886028028113	70.6558138604824	73.0074596440241	11.5305	1.48021959581304	0.0436917301217512	chr9:36249233:-	chr9_36249238_-;chr9_36249333_-
chr6	158363703	158363793	mpeak_79694	158244202	158363822	SNX9	NM	+	43.8537277818573	1.32598446955774	0.0482137598794923	NA	11.8185594300845	8.20052242733763	16.4014007809506	5.8391077555176	3.2116279027492	3.42222467081363	63.3904551249989	102.133779322296	83.1004306234831	80.0791920756699	64.232558054984	84.4148752134029	15.47	1.54594612613971	0.120345112467421	chr6:158363783:+	chr6_157942750_+
chr8	22430799	22430873	mpeak_86458	22409250	22432179	SORBS3	NM	+	30.3679737129307	1.32826714559111	0.031666338484111	NA	33.3068493029655	12.6735346604309	7.65398703111028	7.50742425709406	4.28217053699894	7.98519089856514	65.5392841122869	43.2391182532348	38.2699351555514	62.5618688091171	46.0333332727386	35.3629882650742	33.3767	1.43949577252401	0.0306406018691535	chr8:22430851:+	chr8_22573337_+
chr5	65320125	65320177	mpeak_71484	65222381	65374250	ERBB2IP	NM	+	98.7882572736515	1.4048293585661	0.00960880588730232	NA	12.8929739237286	13.4190366992798	17.4948274996807	5.00494950472937	5.35271317124867	6.84444934162726	200.915510311437	177.429485246032	172.761421559346	173.504916163952	217.320154752696	182.51864911006	8.03557	1.34857038293339	-0.057069369092528	-	-
chr13	41517080	41517191	mpeak_24893	41508164	41593508	ELF1	NM	-	68.2672220020793	1.31250592088592	0.0467392822301017	NA	17.1906318983048	11.1825305827331	7.65398703111028	8.34158250788228	2.14108526849947	3.42222467081363	143.971542148302	141.645387381286	101.688684841894	115.947996859564	153.087596697712	112.93341413685	9.12064	1.37349192381509	0.0200168295606135	-	-
chr2	196521952	196522100	mpeak_53360	196521531	196599606	SLC39A10	NM	+	32.1857557163656	1.28626620864323	0.0375347233593628	NA	18.2650463919488	12.6735346604309	16.4014007809506	6.67326600630583	5.35271317124867	9.12593245550302	40.8277507584738	68.5861875740966	41.5502153117415	62.5618688091171	46.0333332727386	58.1778194038317	34.2296	1.16227109765713	-0.143679902905145	chr2:196522006:+	chr2_195657281_+
chr11	73409825	73409965	mpeak_16983	73389007	73472201	RAB6A	NM	-	233.324301919403	1.27505566233362	0.0109463631153034	0.327350532736593	39.7533362648298	26.0925713597107	22.9619610933309	15.8490067649763	12.8465116109968	5.70370778468938	473.816791697025	448.046725348174	448.304954679317	417.913283644902	383.254263061405	505.348509723479	6.4452	1.36831139989223	0.0686284386935844	-	-
chr3	195003517	195003655	mpeak_66085	195000157	195163817	ACAP2	NM	-	69.2921951657429	1.31729983058745	0.0335228544808827	NA	11.8185594300845	10.4370285438843	12.0276939060304	3.33663300315291	4.28217053699894	5.70370778468938	110.664692845337	172.956473012939	118.090085622844	130.962845373752	117.759689767471	133.466762161732	8.96643	1.36363916332675	0.071871492070022	-	-
chr6	107363126	107363205	mpeak_78371	107349375	107372260	C6orf203	NM	+	98.8249883608295	1.23487731817769	0.0292447170563118	NA	45.12540873305	19.3830530100708	17.4948274996807	10.0098990094587	14.9875968794963	6.84444934162726	165.459832021183	190.848521945312	195.723382652677	166.831650157646	198.050387336201	155.140851743551	15.4558	1.36475330589575	0.08617608468161	chr6:107363187:+	chr6_107041981_+
chr19	52773448	52773648	mpeak_47026	52772823	52793318	ZNF766	NM	+	93.1128100001768	1.20768942500774	0.0415732626143333	NA	18.2650463919488	10.4370285438843	14.2145473434905	10.0098990094587	5.35271317124867	4.56296622775151	137.525055186438	170.719966896393	188.069395621567	171.836599662375	214.108526849947	172.251975097619	8.98431	1.10691493031755	-0.169520268486719	-	chr19_52270290_+
chr8	129063647	129063786	mpeak_89045	128902873	129113225	PVT1	NR	+	61.0743831287916	1.2992054049782	0.048284383984702	NA	8.59531594915239	12.6735346604309	13.1211206247605	3.33663300315291	7.49379843974814	2.28148311387575	124.63208126271	100.642775244598	131.211206247605	125.957895869023	105.983720790724	96.9630323397195	9.82971	1.39110955079512	0.11617627338472	-	-
chr10	7326053	7326194	mpeak_10267	7205872	7453448	SFMBT2	NM	-	78.9146553170839	1.29242011746481	0.0338593696593153	NA	13.9673884173726	16.4010448546753	15.3079740622206	8.34158250788228	3.2116279027492	6.84444934162726	148.269200122879	103.624783399994	197.910236090137	138.470269630846	169.145736211458	125.481571263166	10.9941	1.31192691835261	0.0546050935968088	chr10:7326134:-	-
chr1	118501528	118501582	mpeak_5410	118472371	118501914	WDR3	NM	+	78.3514644455725	1.28453655960566	0.046198859189711	NA	9.66973044279644	6.70951834963988	8.74741374984033	1.66831650157646	5.35271317124867	4.56296622775151	139.673884173726	164.755950585602	126.837499372685	160.992542402128	176.639534651206	134.607503718669	5.96401	1.11708606048835	-0.130936521286456	-	-
chr4	103982346	103982408	mpeak_68731	103947748	103998528	SLC9B2	NM	-	38.3270252121288	1.1999197237024	0.0213519624125142	NA	18.2650463919488	17.892048932373	10.9342671873004	12.5123737618234	7.49379843974814	6.84444934162726	49.4230667076262	64.8586773798522	50.2976290615819	71.7376095677876	83.5023254714792	66.1630103023969	28.7606	0.810506980893532	-0.427890881453774	chr4:103982356:-	chr4_103061200_-
chr18	751615	751814	mpeak_41929	724632	812327	YES1	NM	-	79.9892317472441	1.23909453179829	0.0177318712642807	NA	9.66973044279644	17.1465468935241	14.2145473434905	5.8391077555176	8.56434107399787	7.98519089856514	128.929739237286	166.246954663299	99.5018314044337	155.987592897399	206.614728410199	139.170469946421	10.6999	0.873941274607184	-0.346356218929723	-	chr18_751726_-
chr22	47131028	47131145	mpeak_60498	47083103	47134152	CERK	NM	-	95.4918667117159	1.15204127224187	0.0378128427116597	NA	5.37207246822024	9.69152650503538	16.4014007809506	5.8391077555176	6.4232558054984	7.98519089856514	130.00415373093	147.609403692077	169.481141403156	197.69550543681	226.955038460944	222.444603602886	6.79177	0.636000264734009	-0.533397418602446	chr22:47131035:-;chr22:47131092:-	chr22_46735141_-
chr20	49566025	49566162	mpeak_57043	49551773	49575060	DPM1	NM	-	138.875983470984	1.13201075857355	0.0160336891735775	NA	13.9673884173726	16.4010448546753	25.1488145307909	11.6782155110352	10.7054263424973	6.84444934162726	249.264162525419	260.180211558258	215.405063589818	299.462812032974	266.565115928184	290.889097019159	7.86077	0.925580436066915	-0.241474158973701	-	chr20_50949499_-
chr6	57299940	57300000	mpeak_77504	57179602	57512796	PRIM2	NM	+	26.0427724142335	1.16835841300122	0.0360024479945102	NA	12.8929739237286	16.4010448546753	13.1211206247605	5.8391077555176	8.56434107399787	9.12593245550302	37.6045072775417	39.5116080589904	33.8962282806313	42.5420707901997	42.8217053699894	50.1926285052666	38.1683	0.850115918760308	-0.288173177372968	chr6:57299993:+	chr6_57435192_+
chr3	100021029	100021087	mpeak_63394	99979660	100042430	TBC1D23	NM	+	31.9965911110278	1.10147231396684	0.0465413505647535	NA	15.0418029110167	10.4370285438843	14.2145473434905	8.34158250788228	9.6348837082476	4.56296622775151	55.8695536694905	40.2571100978393	48.1107756241218	65.0643435614818	59.9503875179851	52.4741116191423	27.4648	0.816447185267307	-0.299282646457852	chr3:100021081:+	-
chr9	101883628	101883736	mpeak_91471	101867370	101911461	TGFBR1	NM	+	77.9180257492113	1.13247817094977	0.034089509223554	NA	12.8929739237286	20.8740570877685	9.84084046857037	9.17574075867051	11.7759689767471	5.70370778468938	110.664692845337	150.591411847473	111.529525310464	150.148485141881	162.72248040596	179.096424439247	11.4451	0.710159793461007	-0.400216441214621	-	-
chr7	138744902	138745294	mpeak_85201	138732599	138794465	ZC3HAV1	NM	-	1521.72817677707	1.12994406620458	2.60722361858291e-05	0.0677568412850936	2282.05638449996	3776.7133288084	3180.77832478569	1795.10855569627	2656.01627557359	2036.22367913411	251.412991512707	465.193272241698	296.318640775841	489.65089321269	590.939534105853	440.32624097802	930.994	0.510193337760547	-0.586413888665664	chr7:138745086:-	chr7_139060342_-;chr7_139060388_-
chr10	93712423	93712603	mpeak_12769	93683735	93788546	BTAF1	NM	+	28.2468493322285	1.08348042900702	0.0346264378015864	NA	21.488289872881	16.4010448546753	15.3079740622206	11.6782155110352	8.56434107399787	11.4074155693788	36.5300927838976	34.2930937870483	41.5502153117415	54.2202863012349	39.6100774672402	47.9111453913908	47.8306	0.749149032385667	-0.334961716380993	-	-
chr6	15249982	15250047	mpeak_75653	15246205	15520299	JARID2	NM	+	593.895769604557	1.04480409968996	0.0358337552984528	0.466414131464953	51.5718956949143	82.0052242733763	69.9793099987226	14.1806902633999	41.7511627357396	49.0518869483287	1116.31665889617	1086.19647060281	1167.77973560368	1109.43047354834	1218.2775177762	1120.208208913	6.05403	0.955262895999274	-0.0328507495805109	chr6:15250042:+	chr6_15249810_+
chr9	33348666	33348739	mpeak_90090	33290417	33369903	NFX1	NM	+	51.6298536777453	0.955215845909336	0.0341825107430487	NA	85.9531594915239	85.7327344676207	61.2318962488823	73.4059260693641	50.3155038097375	73.0074596440241	22.562704366525	26.8380733985595	21.8685343746008	35.0346465331056	47.1038759069883	36.5037298220121	326.799	0.243612004375301	-0.73526498548859	chr9:33348725:+	chr9_33348641_+;chr9_33348690_+;chr9_33348741_+
chr3	49093877	49094038	mpeak_62370	49068077	49131504	QRICH1	NM	-	175.969157538172	0.953519254394355	0.0487545425436169	0.50074623721729	19.3394608855929	19.3830530100708	30.6159481244411	8.34158250788228	14.9875968794963	6.84444934162726	385.714803218213	322.802382821563	376.138791243134	317.814293550315	270.847286465183	338.800242410549	6.38603	1.2003676290822	0.225877730775693	chr3:49093917:-	chr3_49056445_-;chr3_49056488_-
chr12	120444802	120444974	mpeak_23486	120427647	120530803	CCDC64	NM	+	40.0810991621656	0.89592652237943	0.0454698979593746	NA	78.4322580360155	80.5142201956786	63.4187496863424	39.2054377870467	51.3860464439872	30.8000220373227	18.2650463919488	26.0925713597107	24.0553878120609	25.8589057744351	23.5519379534941	19.3926064679439	333.873	0.873263725947827	-0.00821029885522864	-	-
chr17	5290649	5290790	mpeak_37116	5289589	5323059	NUP88	NM	-	131.517156670119	0.912948026881463	0.0482775246290549	NA	27.9347768347453	42.4936162143859	21.8685343746008	20.0197980189175	18.1992247822455	17.1111233540682	262.157136449148	254.216195247467	165.107434528236	270.267273255386	213.037984215697	265.792782766525	13.5388	0.738216886490269	-0.136481607971408	-	chr17_5387449_-
chr10	92634094	92634249	mpeak_12718	92631708	92665058	RPP30	NM	+	66.9577412388173	0.921533653310829	0.0462626912674139	NA	21.488289872881	26.8380733985595	25.1488145307909	14.1806902633999	8.56434107399787	22.8148311387575	74.1346000614393	98.4062691280516	149.799460466016	98.430673593011	101.701550253725	161.985301085179	24.3489	0.689493552818373	-0.167873296060875	-	-
chr15	42853813	42853906	mpeak_30450	42841010	42858804	HAUS2	NM	+	343.664752747287	0.871775858438621	0.0212189511027314	0.408130178323853	34.3812637966096	56.6581549525146	51.3910557803119	35.8688047838938	23.5519379534941	35.3629882650742	558.695536694905	508.432390494933	697.606246549766	710.702829671571	709.769766507574	701.556057516794	8.22144	0.587546502957917	-0.265993253905989	chr15:42853888:+	chr15_42561706_+
chr10	114194045	114194106	mpeak_13639	114190665	114206717	ZDHHC6	NM	-	87.6232317242606	0.83219523168106	0.0353800521979217	NA	60.1672116440667	51.4396406805724	72.1661634361827	45.0445455425643	35.3279069302412	25.0963142526333	137.525055186438	131.953860876251	106.062391716814	138.470269630846	111.336433961972	136.888986832545	50.2581	0.80110911877747	-0.0422270800851187	-	-
chr11	66028477	66028605	mpeak_16577	66024764	66034343	KLC2	NM	+	118.511510334033	0.794652553088442	0.0132802140765409	NA	79.5066725296596	51.4396406805724	57.9516160926922	43.3762290409879	37.4689921987407	36.5037298220121	220.25497119703	139.40888126474	178.228555152997	221.051936458881	175.568992016956	181.377907553122	35.1704	0.686801940796532	-0.103748962097399	-	-
chr6	151256777	151256889	mpeak_79517	151186814	151422661	MTHFD1L	NM	+	137.442388576009	0.800317865114264	0.0311995617815041	NA	51.5718956949143	61.1311671856078	45.9239221866617	22.5222727712822	33.1868216617418	30.8000220373227	255.710649487284	257.943705441711	212.124783433628	221.886094709669	205.544185775949	250.963142526333	21.839	0.87471413874208	0.0974084057839337	-	-

## Sheet: IPA_LE DOWN HP
chromosome	peak start	peak end	peak number	gene start	gene end	gene symbol	NM/NR	strand	baseMean	log2FoldChange	pvalue	padj	IPA_HP_Silv_n1	IPA_HP_Silv_n2	IPA_HP_Silv_n3	IPA_HP_DMSO_n1	IPA_HP_DMSO_n2	IPA_HP_DMSO_n3	LE_HP_Silv_n1	LE_HP_Silv_n2	LE_HP_Silv_n3	LE_HP_DMSO_n1	LE_HP_DMSO_n2	LE_HP_DMSO_n3	IPA:LE (%)_DMSO	log2FC_IPA	log2FC_LE	Tian polyA site	Zavolan polyA site
chr9	127360966	127361021	mpeak_122563	127285072	127533589	NR6A1	NM	-	109.613334712604	-6.9866719950597	0.000242939576449748	0.464252784710043	1.17610163081236	1.80574261901686	1.72734959614186	6.2864481993354	3.5142789831383	10.3516385782091	11.7610163081236	1238.28800099081	16.4098211633477	5.2387068327795	12.8856896048404	5.9152220446909	107.424	-2.0973971969321	5.71924237802289	chr9:127360962:-	-
chr11	84730202	84730295	mpeak_23339	83170967	85338314	DLG2	NM	-	99.9014168266498	-5.0811593004978	0.0225183705618874	0.684079169332174	77.6227076336158	131.819211188231	148.5520652682	227.35987654263	296.37086091133	261.748575477573	0	54.1722785705059	0	0	1.17142632771277	0	Inf	-1.13363793602033	5.53121664459575	-	chr11_85019181_-
chr17	40833053	40833103	mpeak_51808	40832635	40833845	CCR10	NM	-	33.4631846325756	-5.46639166523019	0.0173441230527531	0.661855341010076	2.35220326162472	5.86866351180481	0.86367479807093	2.0954827331118	2.34285265542553	4.43641653351818	5.8805081540618	370.628672553211	1.72734959614186	4.1909654662236	1.17142632771277	0	Inf	0.033706922238154	6.14026826491102	-	-
chr19	55595553	55595608	mpeak_62075	55587220	55598895	EPS8L1	NM	+	68.78825180491	-4.8019081220328	0.00179682258882078	0.51879801966458	0	0.902871309508432	0	7.3341895658913	5.85713163856382	7.39402755586363	62.3333864330551	410.355010171582	66.5029594514616	98.4876884562546	81.9998429398936	84.2919141368454	7.7872	-4.51095371276006	1.02600623636865	chr19:55595603:+	chr19_55084230_+
chr1	102346124	102346189	mpeak_6001	102337567	102358612	DNAJA1P5	NR	+	50.1056197763193	-4.53749610908538	0.0198226485729118	0.669339957142529	28.2264391394967	24.3775253567277	37.13801631705	47.1483614950155	48.0284794362234	82.8131086256727	1.17610163081236	306.524809578113	10.3640975768512	10.477413665559	3.5142789831383	1.47880551117273	2472.22	-0.987940846668205	4.3617301073778	-	-
chr7	92773946	92773999	mpeak_110832	92765304	92777701	SAMD9L	NM	-	21.8650162436533	-4.86877778851037	0.0170985946807235	0.661855341010076	1.17610163081236	0	0	3.1432240996677	1.17142632771277	17.7456661340727	79.9749108952405	24.8289610114819	35.4106667209081	53.4348096943509	35.1427898313829	10.3516385782091	60.2148	-4.22936885478426	0.50316707658042	-	-
chr5	40725589	40725639	mpeak_94060	40716600	40756072	TTC33	NM	-	59.2303839738473	-3.61816957251405	0.0243717813575486	0.697356265540775	0	1.35430696426265	0	1.0477413665559	2.34285265542553	25.1396936899363	121.138467973673	87.1270813675637	152.870439258555	70.1986715592453	97.2283852001595	152.316967650791	6.80234	-4.39686761656089	0.175624800287714	chr5:40725587:-	chr5_40725487_-
chr9	91999538	91999609	mpeak_120924	91977343	92094611	SEMA4D	NM	-	19.3802793084328	-4.21578390578095	0.000872073686805065	0.464252784710043	10.5849146773112	10.383020059347	27.6375935382698	47.1483614950155	29.2856581928191	72.4614700474636	11.7610163081236	6.77153482131324	12.091447172993	2.0954827331118	2.34285265542553	0	Inf	-1.61510773630273	2.78657205908601	chr9:91999551:-	chr9_89384639_-
chr13	46575131	46575192	mpeak_33551	46538177	46626896	ZC3H13	NM	-	6.25372709983126	-4.24569324726015	0.0331710006678675	0.735108639943478	2.35220326162472	7.22297047606746	1.72734959614186	8.3819309324472	16.3999685879787	11.8304440893818	4.70440652324944	12.1887626783638	6.04572358649651	4.1909654662236	0	0	Inf	-1.6956852295485	2.45244121844579	chr13:46575140:-	chr13_46001007_-
chr20	31148326	31148382	mpeak_73822	31035619	31172875	NOL4L	NM	-	24.1460664468739	-3.82253765410859	0.0114939022490437	0.637085974970887	0	1.80574261901686	0	7.3341895658913	2.34285265542553	8.87283306703636	36.4591505551832	84.4184674390384	45.7747642977593	28.2890168970093	37.4856424868085	36.9701377793182	18.7253	-3.36074530909532	0.697776600966399	-	chr20_32560529_-
chr18	44639340	44639396	mpeak_56382	44635156	44676871	HDHD2	NM	-	58.6100920660017	-3.68659297125693	0.00937841957247648	0.621157210486673	1.17610163081236	0.902871309508432	0	4.1909654662236	1.17142632771277	16.2668606229	103.496943511488	173.351291425619	120.91447172993	86.9625334241397	91.3712535615957	103.516385782091	7.27187	-3.3790409160645	0.496979566864756	-	-
chr8	23293430	23293493	mpeak_114610	23290667	23315244	ENTPD4	NM	-	142.90152873628	-3.69604894492455	0.00428514881073891	0.598045000155105	0	0.902871309508432	2.59102439421279	5.2387068327795	5.85713163856382	35.4913322681454	204.641683761351	440.601199040115	225.419122296513	261.935341638975	231.942412887127	300.197518768063	5.4493	-3.73702426944581	0.132836994628081	chr8:23293437:-	-
chr9	91992141	91992419	mpeak_120919	91977343	92094611	SEMA4D	NM	-	1735.90588390638	-3.4631039466244	0.000865745714453123	0.464252784710043	2567.42986006338	1687.46647747126	3028.90751683475	2693.74305341522	3885.62112902324	6932.64023637774	11.7610163081236	6.77153482131324	12.091447172993	2.0954827331118	2.34285265542553	0	Inf	-0.891477727454464	2.78657205908601	chr9:91992150:-;chr9:91992306:-	chr9_89377236_-;chr9_89377391_-
chr12	19461560	19461624	mpeak_26621	19282625	19528464	PLEKHA5	NM	+	34.331194192865	-3.13314584681909	0.0228192341584713	0.686822752308628	8.23271141568653	16.703119225906	17.2734959614186	18.8593445980062	11.7142632771276	13.3092496005545	28.2264391394967	250.54678838859	20.7281951537023	12.5728963986708	9.37141062170212	4.43641653351818	191.667	-0.056095658229927	3.50500681649597	chr12:19461617:+	chr12_19308682_+
chr9	92092612	92092869	mpeak_120943	91977343	92094611	SEMA4D	NM	-	7.27723632504105	-3.40178791607929	0.0417127144769591	0.782124919292286	10.5849146773112	4.51435654754216	4.31837399035465	6.2864481993354	5.85713163856382	20.7032771564182	11.7610163081236	6.77153482131324	12.091447172993	2.0954827331118	2.34285265542553	0	Inf	-0.758387075277245	2.78657205908601	-	chr9_89477709_-
chr5	96231095	96231154	mpeak_96390	96211643	96253165	ERAP2	NM	+	16.3434515625975	-3.63350608226659	0.0248683963386813	0.698200175985691	1.17610163081236	0.451435654754216	0.86367479807093	2.0954827331118	7.02855796627659	16.2668606229	36.4591505551832	40.1777732731252	12.955121971064	32.4799823632329	26.9428055373936	19.2244716452454	39.0513	-3.34939185600066	0.187974155994615	-	chr5_96895450_+
chr1	211973364	211973445	mpeak_11308	211923392	212004114	LPGAT1	NM	-	38.1204500335608	-3.33669105057999	0.0482003142559961	0.803919201920735	2.35220326162472	1.35430696426265	0	2.0954827331118	1.17142632771277	20.7032771564182	57.6289799098057	148.522330414137	62.184585461107	56.5780337940186	73.7998586459042	31.0549157346272	23.9859	-2.69310772014309	0.733106250490867	-	-
chr1	100481189	100481253	mpeak_5807	100435344	100487941	SLC35A3	NM	+	34.9526320439132	-3.00225323118664	0.0499827911129294	0.804277183570031	0	2.7086139285253	0	1.0477413665559	7.02855796627659	14.7880551117273	54.1006750173686	103.83020059347	62.184585461107	63.9122233599099	49.1999057639361	60.6310259580818	13.4384	-3.07747350726181	0.341304343310075	chr1:100481248:+	-
chr9	92054444	92054616	mpeak_120933	91977343	92094611	SEMA4D	NM	-	7.66652146430632	-3.18608345807798	0.0414142959119295	0.78135891494332	8.23271141568653	8.5772774403301	6.04572358649651	10.477413665559	5.85713163856382	17.7456661340727	11.7610163081236	6.77153482131324	12.091447172993	2.0954827331118	2.34285265542553	0	Inf	-0.576379495926563	2.78657205908601	chr9:92054462:-	chr9_89439542_-
chr11	45893883	45893935	mpeak_21043	45868668	45902464	CRY2	NM	+	99.4070880890394	-3.52748239929577	0.015769791998546	0.661855341010076	3.52830489243708	0	0	7.3341895658913	2.34285265542553	25.1396936899363	217.578801700287	154.842429580696	207.281951537023	150.87475678405	165.1711122075	258.790964455227	5.33128	-3.30273381642886	0.012161899254905	-	chr11_45872384_+
chr8	95742923	95742975	mpeak_116833	95732102	95801973	DPY19L4	NM	+	11.8338081595676	-2.98692389880829	0.0394475930143257	0.774290574643843	4.70440652324944	9.93158440459275	6.04572358649651	12.5728963986708	12.8856896048404	4.43641653351818	12.937117938936	51.9151002967348	14.6824715672058	6.2864481993354	1.17142632771277	4.43641653351818	466.667	-0.531548543288223	2.74131495778376	-	chr8_94730747_+
chr9	92093122	92093680	mpeak_120945	91977343	92094611	SEMA4D	NM	-	36.8523585508038	-3.20961505469416	0.00751958065075745	0.621157210486673	90.5598255725518	19.8631688091855	62.184585461107	93.2489816234751	36.3142161590957	104.995191293264	11.7610163081236	6.77153482131324	12.091447172993	2.0954827331118	2.34285265542553	0	Inf	-0.442451280299365	2.78657205908601	-	-
chr12	19460554	19461171	mpeak_26620	19282625	19528464	PLEKHA5	NM	+	204.925530739769	-2.59928354487526	0.0243330529879453	0.697356265540775	371.648115336706	486.647635825045	313.513951699748	547.968734708736	301.056566222181	112.389218849127	28.2264391394967	250.54678838859	20.7281951537023	12.5728963986708	9.37141062170212	4.43641653351818	3368.06	0.285507803883393	3.50500681649597	-	chr12_19307785_+;chr12_19307840_+;chr12_19307959_+;chr12_19308090_+
chr9	116932215	116932372	mpeak_122135	116917824	117072828	COL27A1	NM	+	54.1870310858302	-3.09715858035331	0.0213913674343053	0.675959243934314	17.6415244621854	8.12584178557589	13.8187967691349	32.4799823632329	14.0571159325532	36.9701377793182	59.9811831714304	335.868127137137	30.2286179324826	35.6232064629006	21.0856738988298	44.3641653351818	80.3922	-1.07690497802637	2.07571901015095	chr9:116932281:+;chr9:116932317:+	chr9_114169996_+;chr9_114170035_+
chr6	42797897	42797954	mpeak_102111	42788793	42832396	GLTSCR1L	NM	+	68.7957559694831	-3.27788019398961	0.00094295317710361	0.464252784710043	2.35220326162472	0.451435654754216	2.59102439421279	6.2864481993354	9.37141062170212	16.2668606229	159.949821790481	150.779508687908	155.461463652767	108.965102121814	106.599795821862	106.473996804436	9.94607	-2.56506911473343	0.533685573252264	chr6:42797959:+	-
chr4	89394873	89394926	mpeak_90121	89378267	89426823	HERC5	NM	+	46.0815765187629	-3.22922091029228	0.0122528620515065	0.637085974970887	1.17610163081236	0.451435654754216	0.86367479807093	8.3819309324472	4.68570531085106	5.9152220446909	121.138467973673	84.4184674390384	74.2760326341	54.4825510609068	127.685469720691	69.5038590251181	9.18833	-2.9297774858134	0.153021913125399	-	-
chr1	111492689	111492836	mpeak_6398	111491021	111506566	LRIF1	NM	-	65.2675691258465	-2.60611352800842	0.0174822201711574	0.661855341010076	11.7610163081236	21.2174757734482	12.091447172993	6.2864481993354	26.9428055373936	31.0549157346272	70.5660978487417	445.566991242411	60.4572358649651	33.5277237297888	44.5142004530851	19.2244716452454	80.2716	-0.51229799966613	2.56753326361594	chr1:111492783:-	chr1_110950144_-
chr5	156671531	156671589	mpeak_98980	156607906	156679616	ITK	NM	+	305.488249597593	-3.02510507744807	0.0171562996096617	0.661855341010076	9.40881304649889	2.25717827377108	0	20.954827331118	5.85713163856382	38.4489432904909	817.390633414591	442.858377313886	812.717984984745	522.822941911394	718.084338887925	275.057825078127	6.26739	-2.48391002757913	0.451460600797832	-	-
chr7	92950318	92950371	mpeak_110837	92861652	92987628	CCDC132	NM	+	20.8702477450378	-2.84783015999928	0.0167444587798204	0.661855341010076	3.52830489243708	1.35430696426265	0.86367479807093	4.1909654662236	10.5428369494149	14.7880551117273	32.9308456627461	51.9151002967348	38.8653659131919	29.3367582635652	28.1142318651064	34.0125267569727	31.7547	-2.36108163028012	0.435709124264622	chr7:92950369:+	chr7_93321056_+
chr15	51250985	51251097	mpeak_41445	51200868	51294698	AP4E1	NM	+	53.0173870439059	-2.55138632242426	0.0174863900899901	0.661855341010076	1.17610163081236	2.25717827377108	0.86367479807093	3.1432240996677	9.37141062170212	13.3092496005545	104.6730451423	82.6127248200215	136.460618095207	97.4399470896987	84.3426955953191	100.558774759745	9.19074	-2.58731954739124	0.197423319923892	chr15:51251054:+	chr15_50958856_+
chr1	174514988	174515048	mpeak_9527	174128551	174958985	RABGAP1L	NM	+	21.6932798238565	-3.28073666024271	0.0231534964397871	0.689283651029382	17.6415244621854	4.51435654754216	7.77307318263837	10.477413665559	12.8856896048404	31.0549157346272	28.2264391394967	81.7098535105131	28.5012683363407	27.2412755304534	5.85713163856382	4.43641653351818	319.487	-0.86254257108141	1.88293381729766	chr1:174515042:+	chr1_174545903_+
chr2	240002510	240002602	mpeak_72545	239974832	240322643	HDAC4	NM	-	46.2086602859746	-2.60595986856905	0.0219508446546655	0.684079169332174	1.17610163081236	1.80574261901686	4.31837399035465	8.3819309324472	7.02855796627659	20.7032771564182	78.7988092644282	105.635943212487	104.504650566583	78.5806024916925	106.599795821862	36.9701377793182	24.42	-2.3065373776798	0.379229336665792	chr2:240002551:-	chr2_239080851_-
chr3	33635219	33635397	mpeak_80875	33540209	33759705	CLASP2	NM	-	52.7464891845088	-2.58769541455916	0.0141512337676095	0.65034936075228	2.35220326162472	3.61148523803373	0.86367479807093	8.3819309324472	4.68570531085106	13.3092496005545	88.2076223109271	174.254162735127	112.277723749221	67.0554474595776	57.3998900579255	100.558774759745	11.2995	-1.94987381680514	0.735872602842644	chr3:33635219:-;chr3:33635318:-	chr3_33593836_-
chr7	73944866	73945129	mpeak_110138	73868119	74016691	GTF2IRD1	NM	+	15.0751205475674	-2.79846265309321	0.0176608444954259	0.661855341010076	3.52830489243708	5.86866351180481	3.45469919228372	12.5728963986708	14.0571159325532	10.3516385782091	14.1132195697483	57.3323281537854	18.1371707594895	4.1909654662236	26.9428055373936	10.3516385782091	150.725	-1.52485405833153	1.11061641714439	chr7:73945020:+;chr7:73945110:+	chr7_74530693_+;chr7_74530779_+
chr3	127881194	127881273	mpeak_84440	127872299	128126911	EEFSEC	NM	+	106.705692498268	-2.66557325340117	0.00472386858408056	0.598045000155105	2.35220326162472	0.902871309508432	1.72734959614186	8.3819309324472	11.7142632771276	20.7032771564182	226.987614746786	121.436191128884	175.325984008399	297.558548101876	188.599638761755	224.778437698254	6.07954	-3.03363070702677	-0.440843198533996	chr3:127881252:+	chr3_128162405_+
chr6	79786417	79786573	mpeak_103185	79651047	79788011	PHIP	NM	-	126.830013810789	-2.49383690105724	0.00926611818312623	0.621157210486673	8.23271141568653	18.0574261901686	19.0008455575605	24.0980514307857	19.914247571117	53.2369984022181	219.931004961911	558.877340585719	234.919545075293	167.638618648944	130.028322376117	68.0250535139454	35.9837	-1.1024639697843	1.47096949993133	chr6:79786420:-	chr6_79076706_-
chr16	31725522	31725610	mpeak_46361	31724549	31770677	ZNF720	NM	+	43.3455431685835	-2.88396934360141	0.0439184808362137	0.793666348572642	1.17610163081236	2.7086139285253	0	10.477413665559	5.85713163856382	0	92.9120288341765	118.727577200359	73.4123578360291	118.394774420817	83.1712692676063	13.3092496005545	5.29727	-2.07204542299821	0.40772533210096	chr16:31725576:+;chr16:31725625:+	chr16_31714252_+
chr10	7326133	7326189	mpeak_13504	7205872	7453448	SFMBT2	NM	-	82.1280953703978	-2.24136730354547	0.0349599521525972	0.746208891501765	4.70440652324944	0.902871309508432	2.59102439421279	11.5251550321149	5.85713163856382	20.7032771564182	201.113378868914	79.0012395819878	203.82725234474	206.405049211512	161.656833224362	87.2495251591908	10.9786	-2.2158471734278	0.0879801612237351	chr10:7326134:-	-
chr21	40676207	40676269	mpeak_76564	40569341	40685712	BRWD1	NM	-	38.7112686657911	-2.40123017261768	0.0214665383967362	0.677073773334977	2.35220326162472	11.7373270236096	6.90939838456744	13.6206377652267	7.02855796627659	20.7032771564182	63.5094880638675	151.230944342662	70.8213334418163	31.432240996677	58.5713163856383	26.6184992011091	44.3704	-0.977657879607729	1.29196215895991	chr21:40676212:-	chr21_39304287_-;chr21_39304328_-
chr5	40764234	40764327	mpeak_94072	40763124	40798297	PRKAA1	NM	-	65.2866203345012	-2.36218719956483	0.00867734326751907	0.621157210486673	1.17610163081236	1.80574261901686	6.04572358649651	7.3341895658913	12.8856896048404	16.2668606229	107.025248403925	160.259657437747	133.005918902923	82.7715679579161	127.685469720691	127.177273960854	10.5811	-2.0149629860399	0.245587023941956	chr5:40764239:-;chr5:40764273:-	chr5_40764173_-
chr9	278985	279126	mpeak_118571	214864	464158	DOCK8	NM	+	77.8644590402274	-2.30867176305612	0.0170328568299605	0.661855341010076	3.52830489243708	3.16004958327951	1.72734959614186	7.3341895658913	16.3999685879787	10.3516385782091	184.647956037541	103.378764938715	190.872130373676	94.296722990031	194.456770400319	124.219662938509	8.18162	-2.01801482544889	0.213672967178827	-	-
chr12	55354830	55354901	mpeak_28491	55344174	55378530	TESPA1	NM	-	178.557435398999	-2.04335173011002	0.0369857833416702	0.756811727726088	3.52830489243708	2.7086139285253	7.77307318263837	8.3819309324472	21.0856738988298	59.152220446909	377.528623490768	142.202231247578	347.197268824514	453.672011718705	340.885061364415	378.574210860218	7.88605	-2.66117335009539	-0.436380182326851	-	chr12_54961064_-
chr15	100243687	100243742	mpeak_43871	100106132	100252594	MEF2A	NM	+	77.4268846327	-2.15360793568006	0.0172811922354843	0.661855341010076	4.70440652324944	11.2858913688554	11.2277723749221	17.8116032314503	26.9428055373936	29.5761102234545	131.723382650984	223.009213448583	164.961886431548	151.922498150606	110.114074805	45.8429708463545	33.5695	-1.4493898963862	0.755297727630935	chr15:100243738:+	chr15_99703532_+
chr11	47749211	47749268	mpeak_21257	47739064	47788993	FNBP4	NM	-	46.084175838566	-2.25076940333877	0.0439997857620701	0.794289749570816	3.52830489243708	2.25717827377108	0.86367479807093	2.0954827331118	12.8856896048404	11.8304440893818	95.2642320958012	88.0299526770721	90.6858537974477	58.6735165271304	121.828338082128	65.0674424915999	10.7767	-2.01161464224977	0.157940590710662	chr11:47749212:-	chr11_47727661_-
chr1	60139753	60139817	mpeak_4245	59762683	60164356	FGGY	NR	+	20.94139086171	-2.31521723363191	0.0419477214050814	0.784206673444789	3.52830489243708	1.35430696426265	0.86367479807093	8.3819309324472	11.7142632771276	8.87283306703636	31.7547440319337	30.6976245232867	38.0016911151209	35.6232064629006	53.8856110747872	26.6184992011091	26.2006	-2.33380937360134	-0.209171509469106	-	-
chr13	41916613	41916670	mpeak_33316	41885340	41949540	NAA16	NM	+	39.6398544051666	-2.08397897473261	0.0421950504767815	0.784206673444789	2.35220326162472	7.22297047606746	1.72734959614186	8.3819309324472	8.19998429398936	19.2244716452454	79.9749108952405	92.9957448793685	73.4123578360291	38.7664305625683	62.0855953687765	81.3343031144999	19.4885	-1.66357205136594	0.435488089901932	chr13:41916665:+	chr13_41342527_+
chr2	37368615	37368675	mpeak_63978	37334538	37384190	EIF2AK2	NM	-	101.789316114217	-2.42735644353209	0.0198497258495499	0.669339957142529	3.52830489243708	4.06292089278794	0	11.5251550321149	17.5713949156915	2.95761102234545	196.408972345664	234.746540472192	152.870439258555	232.59858337541	304.570845205319	60.6310259580818	5.20074	-2.07810687888909	-0.0336315151069189	chr2:37368623:-	chr2_37141482_-
chr21	47967040	47967128	mpeak_77058	47878861	47987282	DIP2A	NM	+	58.0786356018669	-1.92627081287514	0.00688663705766292	0.621157210486673	25.8742358778719	16.2516835711518	26.7739187401988	34.5754650963447	29.2856581928191	90.2071361815363	110.553553296362	79.0012395819878	115.732422941505	69.1509301926894	43.3427741253723	56.1946094245636	92.698	-1.16099717428981	0.85580714545513	chr21:47967120:+	chr21_46547168_+;chr21_46547206_+
chr12	117248267	117248324	mpeak_31304	117176095	117290142	RNFT2	NM	+	34.9342140964593	-2.04823958555683	0.0476194387087572	0.803919201920735	2.35220326162472	5.86866351180481	2.59102439421279	16.7638618648944	12.8856896048404	16.2668606229	68.2138945871169	41.9835158921421	66.5029594514616	73.341895658913	84.3426955953191	28.0973047122818	32.0099	-2.08639101935254	-0.0723048608957655	chr12:117248322:+	chr12_116810521_+
chr2	152682731	152682838	mpeak_68645	152659838	152685009	ARL5A	NM	-	146.096327376146	-1.86986015267305	0.0458805319915244	0.797209243096892	3.52830489243708	13.9945052973807	8.6367479807093	8.3819309324472	17.5713949156915	44.3641653351818	301.082017487964	424.800951123717	264.284488209705	238.885031574745	213.199591643723	214.426799120045	10.8134	-1.42654542410228	0.571042934265736	chr2:152682734:-	chr2_151826223_-
chr10	69658544	69658683	mpeak_16015	69644426	69676021	SIRT1	NM	+	79.9476778029332	-1.98331486547804	0.0435374613952965	0.790992700660371	0	2.25717827377108	4.31837399035465	7.3341895658913	3.5142789831383	10.3516385782091	161.125923421293	181.477133211195	169.280260421902	106.869619388702	126.514043392979	186.329494407763	5.06536	-1.68888758201516	0.286411298170166	chr10:69658684:+	chr10_67898924_+
chr16	24571032	24571138	mpeak_45641	24550907	24582196	RBBP6	NM	+	137.66604869802	-1.96863393934942	0.00276031483354556	0.598045000155105	45.8679636016821	47.8521794039469	35.4106667209081	85.9147920575838	134.714027686968	155.274578673136	176.415244621854	300.204710411554	179.644357998753	205.357307844956	186.25678610633	99.0799692485727	90.2934	-1.54152869949771	0.419453166324741	chr16:24571111:+	chr16_24559754_+;chr16_24559806_+
chr6	158488430	158488579	mpeak_105673	158402887	158516649	SYNJ2	NM	+	170.226691864834	-1.92605822234956	0.027224334263635	0.709271037065205	3.52830489243708	9.02871309508432	4.31837399035465	14.6683791317826	10.5428369494149	23.6608881787636	478.673363740631	275.375749400072	379.153236353138	275.555979404202	381.884982834361	186.329494407763	6.92745	-1.53409021011362	0.425483018246839	chr6:158488566:+	chr6_158067449_+;chr6_158067533_+
chr19	16973805	16973879	mpeak_59047	16940197	16989307	SIN3B	NM	+	211.935387108045	-1.9630839904355	0.0246679684620124	0.698200175985691	3.52830489243708	5.41722785705059	12.955121971064	5.2387068327795	16.3999685879787	42.8853598240091	462.207940909258	480.77897231324	454.292943785309	259.839858905863	333.856503398138	465.823736019409	5.37825	-1.55886266561538	0.399210047925093	chr19:16973862:+	chr19_16863048_+
chr12	120270302	120270391	mpeak_31429	120126060	120315095	CIT	NM	-	51.5556169890315	-1.91899747330357	0.0078854830076627	0.621157210486673	11.7610163081236	13.9945052973807	14.6824715672058	27.2412755304534	18.7428212434042	36.9701377793182	124.66677286611	97.9615370816649	101.049951374299	51.3393269612391	71.4570059904787	48.8005818687	51.6828	-1.03660422611416	0.915536860882761	chr12:120270305:-	chr12_119832502_-
chr6	79786861	79786980	mpeak_103186	79651047	79788011	PHIP	NM	-	123.011488909669	-2.00430577563289	0.0295245401498831	0.716823721097333	19.9937277238101	12.1887626783638	8.6367479807093	12.5728963986708	15.2285422602659	28.0973047122818	219.931004961911	558.877340585719	234.919545075293	167.638618648944	130.028322376117	68.0250535139454	20.172	-0.453566586600682	1.47096949993133	chr6:79786909:-	chr6_79077193_-
chr8	42023210	42023404	mpeak_115325	42010463	42026478	AP3M2	NM	+	294.997633719442	-1.8268155720495	0.0203849985725692	0.669339957142529	2.35220326162472	10.383020059347	14.6824715672058	16.7638618648944	28.1142318651064	60.6310259580818	572.76149420562	483.487586241765	628.755252995637	559.493889740851	545.884668714148	616.661898159027	5.99287	-1.94418851540062	-0.0313667352774344	chr8:42023300:+;chr8:42023330:+;chr8:42023404:+	chr8_42165809_+;chr8_42165884_+
chr3	49041971	49042037	mpeak_81748	49027340	49044119	P4HTM	NM	+	74.4687783226369	-1.96704986914518	0.04073564051092	0.77743178461223	3.52830489243708	2.25717827377108	1.72734959614186	5.2387068327795	16.3999685879787	11.8304440893818	158.773720159669	92.5443092246143	138.187967691349	150.87475678405	185.085359778617	127.177273960854	7.21177	-2.15540170481973	-0.249794693921432	chr3:49042028:+	chr3_49004594_+
chr15	36907621	36907687	mpeak_40310	36871803	37100524	C15orf41	NM	+	898.821368928026	-1.85385550638357	0.0276945826720503	0.71032277644068	1408.96975371321	1292.91171521607	1423.33606722089	1690.00682425467	2079.28173169016	2845.22180349632	11.7610163081236	11.7373270236096	8.6367479807093	3.1432240996677	9.37141062170212	1.47880551117273	89451.4	-0.681164165273768	1.19939888478374	-	-
chr6	43324626	43324684	mpeak_102207	43308240	43337181	ZNF318	NM	-	116.102303921192	-2.01791372965799	0.0326979868781372	0.735108639943478	8.23271141568653	4.06292089278794	1.72734959614186	6.2864481993354	8.19998429398936	14.7880551117273	246.981342470596	407.646396243057	205.554601940881	225.264393809519	141.742585653245	122.740857427336	6.87467	-1.06185075669422	0.8126033929534	chr6:43324628:-	chr6_43356891_-
chr5	112220987	112221074	mpeak_96844	112196884	112227299	SRP19	NM	+	43.8958149656303	-1.79724852611825	0.0497757652247929	0.803919201920735	2.35220326162472	4.06292089278794	2.59102439421279	9.4296722990031	9.37141062170212	5.9152220446909	91.7359272033642	72.6811404154288	116.596097739576	69.1509301926894	58.5713163856383	84.2919141368454	12.218	-1.45648090055216	0.406477094157998	-	chr5_112885352_+
chr15	100230711	100230865	mpeak_43866	100106132	100252594	MEF2A	NM	+	74.1371099656863	-1.82731701461578	0.0412598956514764	0.780007869854391	7.05660978487417	7.67440613082167	6.04572358649651	23.0503100642298	9.37141062170212	8.87283306703636	131.723382650984	223.009213448583	164.961886431548	151.922498150606	110.114074805	45.8429708463545	14.346	-0.990982250755417	0.755297727630935	chr15:100230769:+;chr15:100230864:+	chr15_99690484_+;chr15_99690563_+;chr15_99690613_+;chr15_99690659_+
chr15	65298310	65298400	mpeak_42224	65295594	65321977	MTFMT	NM	-	81.6841262145971	-1.99972058221257	0.0353897969127998	0.748789855128802	1.17610163081236	2.25717827377108	11.2277723749221	11.5251550321149	10.5428369494149	28.0973047122818	158.773720159669	113.310349343308	176.18965880647	78.5806024916925	159.313980568936	229.214854231773	11.1808	-1.77470102797786	-0.0593806423023884	chr15:65298311:-;chr15:65298407:-	chr15_65005974_-;chr15_65006012_-
chr1	150723705	150723772	mpeak_7621	150705621	150738433	CTSS	NM	-	108.143610803215	-1.59403222579457	0.0463229152643528	0.797214552860854	4.70440652324944	12.640198333118	6.04572358649651	37.7186891960124	31.6285108482447	31.0549157346272	170.534736467792	103.378764938715	222.8280979023	240.980514307857	242.485249836542	193.723521963627	14.9087	-2.10180564658052	-0.447063578953318	chr1:150723704:-	chr1_150751246_-
chr2	48039894	48040109	mpeak_64729	48035386	48132932	FBXO11	NM	-	39.7272058435569	-1.64368178036866	0.0316105132237936	0.735108639943478	11.7610163081236	15.3488122616433	9.50042277878023	16.7638618648944	25.7713792096808	29.5761102234545	55.276776648181	99.7672797006817	69.0939838456744	44.0051373953478	70.2855796627659	29.5761102234545	58.254	-0.977978698441282	0.639653545774392	chr2:48039932:-;chr2:48039988:-;chr2:48040054:-	chr2_47812794_-;chr2_47812851_-;chr2_47812893_-
chr5	96109438	96109565	mpeak_96377	96098932	96149848	ERAP1	NM	-	8.95893731043552	-5.15939689433107	0.0290258669224213	0.714862025844075	19.9937277238101	0.451435654754216	0	18.8593445980062	2.34285265542553	13.3092496005545	22.3459309854349	2.7086139285253	8.6367479807093	18.8593445980062	0	0	Inf	-0.755315366849096	0.837096252382557	chr5:96109447:-;chr5:96109514:-	chr5_96773747_-
chr19	42779108	42779245	mpeak_60680	42772688	42798975	CIC	NM	+	277.329277970289	-1.54392149871409	0.0296546792510064	0.716823721097333	11.7610163081236	11.7373270236096	12.955121971064	27.2412755304534	17.5713949156915	48.8005818687	666.849624670609	573.774717192608	481.930537323579	587.78290663786	540.027537075585	347.519295125591	7.31031	-1.36065681359106	0.223512511304501	chr19:42779207:+	chr19_42275026_+;chr19_42275044_+
chr9	95782823	95782909	mpeak_121108	95709600	95797619	FGD3	NM	+	254.00063744126	-1.42633518722062	0.0126579026070989	0.637550613039141	47.0440652324944	56.8808924990312	76.0033822302419	101.630912555922	128.856896048404	292.8034912122	435.157603400574	261.381244102691	472.430114544799	357.279805995562	340.885061364415	477.654180108791	42.5156	-1.5401918340991	-0.00842942930524108	chr9:95782876:+	chr9_93020618_+
chr17	17588312	17588372	mpeak_49903	17584786	17713283	RAI1	NM	+	100.428660701501	-1.46138092248713	0.0487180213320713	0.803919201920735	5.8805081540618	7.67440613082167	13.8187967691349	9.4296722990031	22.2571002265425	29.5761102234545	188.176260929978	197.728816782347	238.374244267577	146.683791317826	199.14247571117	146.4017456061	12.6024	-1.16222222098656	0.342864916432615	chr17:17588364:+	chr17_17684998_+;chr17_17685049_+
chr15	85150059	85150127	mpeak_43351	85144248	85163832	ZSCAN2	NM	+	108.05790368951	-1.38008156977907	0.0442834585672254	0.796619636187237	65.8616913254922	87.1270813675637	56.1388618746105	111.060584854925	112.456927460425	229.214854231773	149.36490711317	86.2242100580552	118.323447335717	80.6760852248043	87.8569745784574	112.389218849127	156.537	-1.11427473550794	0.333221938334543	chr15:85150116:+	chr15_84606884_+
chr19	57706167	57706337	mpeak_62237	57702867	57722721	ZNF264	NM	+	185.864510333387	-1.22638045819118	0.0333906053436426	0.735108639943478	30.5786424011214	32.9548027970578	43.1837399035465	40.8619132956801	45.6856267807978	90.2071361815363	396.346249583766	394.554762255185	342.878894834159	193.832152812842	271.770908029361	347.519295125591	21.283	-0.727955865863921	0.479596240709767	chr19:57706224:+;chr19:57706315:+	chr19_57194855_+;chr19_57194962_+

## Sheet: IPA_LE DOWN CYTO
chromosome	peak start	peak end	peak number	gene start	gene end	gene symbol	NM/NR	strand	baseMean	log2FoldChange	pvalue	padj	IPA_CYTO_Silv_n1	IPA_CYTO_Silv_n2	IPA_CYTO_Silv_n3	IPA_CYTO_DMSO_n1	IPA_CYTO_DMSO_n2	IPA_CYTO_DMSO_n3	LE_CYTO_Silv_n1	LE_CYTO_Silv_n2	LE_CYTO_Silv_n3	LE_CYTO_DMSO_n1	LE_CYTO_DMSO_n2	LE_CYTO_DMSO_n3	IPA:LE (%)_DMSO	log2FC_IPA	log2FC_LE	Tian polyA site	Zavolan polyA site
chr3	44409261	44409348	mpeak_61985	44379610	44448933	TCAIM	NM	+	4.82437857178828	-4.54539862557331	0.0121605960022211	NA	0	0.745502038848876	0	0.834158250788228	12.8465116109968	4.56296622775151	8.59531594915239	3.72751019424438	9.84084046857037	9.17574075867051	6.4232558054984	1.14074155693788	203.03	-4.61303718947092	0.404919612823826	chr3:44409243:+;chr3:44409340:+	chr3_44367756_+;chr3_44367843_+
chr1	110950880	110950964	mpeak_4972	110950430	110958630	LAMTOR5-AS1	NR	+	4.09100360899681	-4.90268204955461	0.00200052158295309	NA	0	0	2.18685343746008	5.00494950472937	9.6348837082476	12.5481571263166	0	8.94602446618651	4.37370687492016	0.834158250788228	2.14108526849947	3.42222467081363	472.222	-3.63604107572881	1.05799200961812	-	-
chr5	59982070	59982128	mpeak_71329	59893741	59995993	DEPDC1B	NM	-	55.2375411577865	-3.91548072009595	0.00543145681970796	NA	0	0.745502038848876	0	0.834158250788228	9.6348837082476	5.70370778468938	130.00415373093	99.1517711669005	97.3149779669736	110.108889104046	95.2782944482263	114.074155693788	5.28998	-4.43920888307036	0.0313130666202327	-	-
chr18	61642116	61642252	mpeak_43221	61637262	61654107	SERPINB8	NM	+	37.6772178862636	-4.2738973877481	0.00130911348193264	NA	0	0	1.09342671873004	3.33663300315291	9.6348837082476	5.70370778468938	68.7625275932191	85.7327344676207	71.0727367174526	67.5668183138465	51.3860464439872	87.8370998842165	10.0606	-4.09419714628388	0.125396233342925	-	-
chr12	45044562	45044620	mpeak_20408	44902767	45307711	NELL2	NM	-	40.4226754461684	-3.55241746295011	0.0145912037163113	NA	0	0.745502038848876	0	10.844057260247	0	2.28148311387575	79.5066725296596	74.5502038848876	75.4464435923728	69.235134815423	66.3736433234835	106.088964795223	5.93773	-4.1380207109571	-0.0746889768376265	-	-
chr1	234559261	234559326	mpeak_9457	234527491	234614849	TARBP1	NM	-	18.8787359423835	-3.76083087007547	0.00773798815780347	NA	0	1.49100407769775	0	11.6782155110352	0	4.56296622775151	30.0836058220334	50.6941386417235	43.7370687492016	22.5222727712822	32.116279027492	29.6592804803848	22.4122	-3.44530050121584	0.562749948471803	-	-
chr10	75589866	75590100	mpeak_12301	75574263	75634349	CAMK2G	NM	-	37.6987086208411	-3.38532380332986	0.0228805998973694	NA	0	0.745502038848876	0	12.5123737618234	2.14108526849947	0	60.1672116440667	79.7687181568297	54.671335936502	76.742559072517	83.5023254714792	82.1333920995271	6.28948	-4.29688515270117	-0.31669482715014	-	-
chr5	74881428	74881529	mpeak_71809	74807656	74893758	POLK	NM	+	52.3880363700774	-4.13467465087216	0.000557996272964831	NA	1.07441449364405	0	1.09342671873004	10.0098990094587	10.7054263424973	2.28148311387575	120.334423288133	84.9872324287718	150.892887184746	94.2598823390698	84.572868105729	68.4444934162726	8.87034	-3.40710266276722	0.526616938264206	-	-
chr13	42675858	42675961	mpeak_24967	42614171	42803234	DGKH	NM	+	43.8106230339983	-3.81348476282229	0.00851353379080757	NA	0	0	1.09342671873004	11.6782155110352	0	2.28148311387575	84.8787449978798	111.079803788482	68.8858832799926	95.0940405898581	84.572868105729	66.1630103023969	5.24299	-3.67433935606189	0.10748466741444	-	-
chr11	112098167	112098225	mpeak_18051	112097087	112104154	PTS	NM	+	43.8639378691723	-3.73228063383587	0.00508824089244538	NA	1.07441449364405	0	0	1.66831650157646	8.56434107399787	7.98519089856514	59.0927971504227	80.5142201956786	85.2872840609432	89.2549328343405	67.4441859577332	125.481571263166	6.97707	-4.08373001027837	-0.327372160901277	-	-
chr5	130911381	130911501	mpeak_73072	130762984	130970929	RAPGEF6	NM	-	9.17113910377372	-3.67591361936976	0.00572119654158343	NA	1.07441449364405	0.745502038848876	0	9.17574075867051	5.35271317124867	0	22.562704366525	15.6555428158264	19.6816809371407	19.1856397681293	7.49379843974814	9.12593245550302	39.7516	-2.99693699410193	0.693385554919509	-	-
chr2	172935752	172935807	mpeak_52735	172864803	172945055	METAP1D	NM	+	6.40880892590824	-3.39865958514385	0.0118481693579216	NA	0	1.49100407769775	0	2.50247475236469	6.4232558054984	6.84444934162726	10.7441449364405	16.4010448546753	5.4671335936502	8.34158250788228	10.7054263424973	7.98519089856514	58.5714	-3.40284300955403	0.270738309852009	-	-
chr6	130522237	130522394	mpeak_78960	130465949	130686570	SAMD3	NM	-	31.5963812851711	-3.55110402323774	0.00251616713480004	NA	0	0.745502038848876	1.09342671873004	6.67326600630583	4.28217053699894	3.42222467081363	87.0275739851679	61.1311671856078	72.1661634361827	61.7277105583289	36.398449564491	44.4889207205772	10.0893	-2.96689152037851	0.627506032724077	-	-
chr4	185607638	185607753	mpeak_70109	185570766	185615675	PRIMPOL	NM	+	14.5856489055757	-3.22464310726219	0.00326925330980286	NA	0	2.9820081553955	0	4.17079125394114	8.56434107399787	9.12593245550302	30.0836058220334	22.3650611654663	40.4567885930115	21.6881145204939	13.9170542452465	21.6740895818197	40.9582	-2.87400756352313	0.697750504129087	-	-
chr1	25821203	25821265	mpeak_1453	25757348	25824754	TMEM57	NM	+	52.3424679864561	-3.19753143898423	0.0100556726611832	NA	0	1.49100407769775	0	2.50247475236469	9.6348837082476	4.56296622775151	116.036765313557	107.352293594238	88.5675642171333	108.44057260247	84.572868105729	104.948223238285	6.01597	-3.48552004358688	0.0662187154915722	-	-
chr14	91688706	91688783	mpeak_28874	91580356	91691027	C14orf159	NM	+	22.4136519919447	-3.60238889085153	0.00302806046647112	NA	2.1488289872881	0	0	15.0148485141881	2.14108526849947	2.28148311387575	65.5392841122869	34.2930937870483	39.3633618742815	47.547020294929	32.116279027492	28.5185389234469	15.4152	-3.17721393030635	0.363656739367475	-	-
chr3	3176940	3176992	mpeak_60648	3168599	3189589	TRNT1	NM	+	62.2718809267535	-3.34231436255944	0.0119646266604425	NA	0	0.745502038848876	1.09342671873004	15.8490067649763	2.14108526849947	0	131.078568224574	145.372897575531	118.090085622844	104.269781348529	114.548061864722	114.074155693788	5.68972	-3.29026507301023	0.24512305111694	-	-
chr10	112357730	112357832	mpeak_13582	112327448	112363988	SMC3	NM	+	34.6321977132211	-3.24596231359385	0.000414463868925332	NA	0	2.9820081553955	1.09342671873004	11.6782155110352	8.56434107399787	19.3926064679439	69.8369420868631	58.8946610690612	68.8858832799926	90.0890910851287	38.5395348329904	45.6296622775151	25.8951	-3.28175499427229	0.181483335081069	-	chr10_110597949_+
chr15	43211812	43211952	mpeak_30485	43038455	43213007	TTBK2	NM	-	14.992915980626	-3.33871392711794	0.00029091627540392	NA	1.07441449364405	2.23650611654663	1.09342671873004	7.50742425709406	10.7054263424973	10.2666740124409	37.6045072775417	31.3110856316528	22.9619610933309	18.351481517341	12.8465116109968	23.9555726956954	55.6999	-2.6929249145306	0.736258286392387	chr15:43211813:-;chr15:43211900:-	chr15_42919704_-
chr6	18149214	18149384	mpeak_75781	18131011	18155396	TPMT	NM	-	29.4582447980817	-3.52552362221141	0.00360673701628608	NA	2.1488289872881	0	0	4.17079125394114	5.35271317124867	7.98519089856514	46.1998232266941	58.8946610690612	83.1004306234831	40.8737542886232	37.4689921987407	67.3037518593347	12.1181	-3.02644900725328	0.36975663013683	-	-
chr15	22855241	22855301	mpeak_29686	22833394	22873201	TUBGCP5	NM	+	12.9433837272867	-3.55158850850294	0.00592826237340028	NA	0	0	2.18685343746008	8.34158250788228	1.07054263424973	7.98519089856514	25.7859478474572	27.5835754374084	22.9619610933309	25.0247475236469	14.9875968794963	19.3926064679439	27.2176	-2.99193631286174	0.361695075174505	-	-
chr6	90435605	90435665	mpeak_78066	90353912	90529513	MDN1	NM	-	44.4902498509009	-3.49937855522275	0.00296778340602342	NA	0	0	2.18685343746008	5.8391077555176	6.4232558054984	9.12593245550302	87.0275739851679	82.7507263122252	88.5675642171333	92.5915658374934	92.0666665454771	67.3037518593347	8.94746	-3.28989310948957	0.0360977120855768	-	chr6_89725868_-
chr1	207954214	207954270	mpeak_8552	207925382	207966863	CD46	NM	+	43.2432959535753	-3.13251882720055	0.0128186505140522	NA	0	0.745502038848876	1.09342671873004	1.66831650157646	6.4232558054984	11.4074155693788	90.2508174661001	78.277714079132	64.5121764050724	85.9182998311875	94.2077518139766	84.4148752134029	7.42448	-3.40646174659927	-0.182908948157746	-	-
chr15	93556510	93556665	mpeak_32763	93443550	93567601	CHD2	NM	+	58.3284990987925	-3.25010800304909	0.00165625304311235	NA	0	0.745502038848876	2.18685343746008	1.66831650157646	10.7054263424973	3.42222467081363	138.599469680082	148.354905730926	141.052046716175	64.2301853106936	110.265891327723	78.7111674287135	5.55132	-2.42942439530894	0.757313764292758	-	-
chr3	154032438	154032495	mpeak_65110	153994145	154042286	DHX36	NM	-	17.3673847100841	-3.11961318694742	0.0142342311212693	NA	0	0.745502038848876	1.09342671873004	3.33663300315291	8.56434107399787	5.70370778468938	36.5300927838976	29.820081553955	25.1488145307909	45.0445455425643	18.1992247822455	34.2222467081363	23.711	-3.25902166205218	-0.0911434889500876	chr3:154032437:-	chr3_154314649_-
chr4	113174355	113174439	mpeak_68961	113152894	113189299	AP1AR	NM	+	65.2123953343092	-3.00448549867646	0.0085271356712125	NA	1.07441449364405	1.49100407769775	0	10.0098990094587	10.7054263424973	1.14074155693788	135.37622619915	110.334301749634	136.678339841255	101.767306596164	118.83023240172	155.140851743551	6.52679	-3.09076766638022	0.0253119941802205	-	-
chr1	51050351	51050403	mpeak_3096	50907195	51425936	FAF1	NM	-	82.9151355052799	-2.82720260699741	0.00536536720750071	NA	0	2.23650611654663	1.09342671873004	3.33663300315291	20.3403100507449	2.28148311387575	157.938930565675	210.977076994232	137.771766559985	145.143535637152	154.158139331962	159.703817971303	5.64062	-2.96263793334406	0.142585599918922	-	-
chr6	73393431	73393568	mpeak_77610	73331570	73904174	KCNQ5	NM	+	14.6128215481729	-3.22237217140965	0.00556154736152975	NA	0	0	3.28028015619012	13.3465320126117	8.56434107399787	1.14074155693788	32.2324348093215	24.6015672820129	25.1488145307909	25.0247475236469	20.3403100507449	21.6740895818197	33.5673	-2.81297686705536	0.290317760619872	-	chr6_72683829_+
chr5	179023641	179023695	mpeak_74967	178977561	179036376	RUFY1	NM	+	66.1257098244189	-2.76694746222628	0.00975838065914382	NA	1.07441449364405	1.49100407769775	0	3.33663300315291	2.14108526849947	13.6888986832545	126.780910249998	146.863901653229	124.650645935225	152.650959894246	94.2077518139766	126.622312820104	5.08978	-2.90132957452488	0.0928040815136901	-	-
chr12	56512968	56513090	mpeak_21344	56512003	56514294	ZC3H10	NM	+	28.1465080570291	-2.84849793238716	0.00511431114997358	NA	2.1488289872881	1.49100407769775	1.09342671873004	0.834158250788228	17.1286821479957	6.84444934162726	68.7625275932191	55.1671508748168	57.9516160926922	32.5321717807409	48.174418541238	45.6296622775151	17.7066	-2.38985811443295	0.525728493198299	chr12:56513084:+	chr12_56119299_+
chr4	147192521	147192573	mpeak_69564	147177672	147443123	SLC10A7	NM	-	20.7136430467565	-2.79754471668359	0.00834950945858544	NA	0	2.23650611654663	1.09342671873004	5.8391077555176	2.14108526849947	13.6888986832545	39.7533362648298	52.9306447582702	27.335667968251	28.3613805267998	36.398449564491	38.7852129358878	20.5882	-2.70207369840273	0.213012126066569	-	-
chr11	3754465	3754604	mpeak_14483	3697606	3819022	NUP98	NM	-	35.6052918667882	-2.61200941914867	0.0377660015045519	NA	0	1.49100407769775	0	7.50742425709406	6.4232558054984	0	65.5392841122869	63.3676733021544	53.577909217772	64.2301853106936	73.8674417632316	91.2593245550301	6.79465	-3.22390958027273	-0.329817807973888	-	-
chr1	36230810	36230939	mpeak_2180	36202207	36235551	CLSPN	NM	-	62.6055615089116	-2.92193590593129	0.000945196509008063	NA	1.07441449364405	0.745502038848876	2.18685343746008	4.17079125394114	8.56434107399787	11.4074155693788	125.706495756354	122.262334371216	148.706033747286	90.9232493359169	96.3488370824761	139.170469946421	7.22426	-2.59106634811857	0.281127835918652	-	-
chr14	61231520	61231657	mpeak_27734	61201458	61434946	MNAT1	NM	+	28.8312090047329	-3.0897590942938	0.00927250643641326	NA	1.07441449364405	0	1.09342671873004	6.67326600630583	5.35271317124867	3.42222467081363	41.9021652521179	62.6221712633056	61.2318962488823	58.391077555176	46.0333332727386	58.1778194038317	9.64628	-2.83310811400812	0.0277160741907304	-	-
chr6	38541512	38541566	mpeak_76907	38142958	38607924	BTBD9	NM	-	31.9411777693128	-2.87761338105987	0.00988107825522638	NA	0	0.745502038848876	2.18685343746008	5.8391077555176	2.14108526849947	9.12593245550302	66.613698605931	74.5502038848876	60.1384695301522	72.5717678185759	46.0333332727386	43.3481791636393	11.2499	-2.54438111719196	0.313786482925023	-	-
chr8	41568506	41568649	mpeak_87072	41513272	41754280	ANK1	NM	-	20.6329139197872	-2.75726479326255	0.00905959916535374	NA	0	1.49100407769775	1.09342671873004	8.34158250788228	5.35271317124867	4.56296622775151	33.3068493029655	29.0745795151062	51.3910557803119	32.5321717807409	25.6930232219936	54.7555947330181	18.2692	-2.82055193977751	0.0100741997811417	-	chr8_41710993_-;chr8_41711083_-
chr5	176690157	176690212	mpeak_74827	176560079	176720832	NSD1	NM	+	61.1932241129783	-2.49182343610036	0.00943173690882545	NA	0	5.21851427194213	1.09342671873004	5.8391077555176	4.28217053699894	26.2370558095712	116.036765313557	128.971852720856	136.678339841255	101.767306596164	78.1496123002306	130.044537490918	10.4642	-2.52613047538309	0.300301062992207	chr5:176690209:+	chr5_177263210_+
chr17	11892066	11892120	mpeak_37511	11882061	11900827	ZNF18	NM	-	70.1437573311952	-2.49223792796711	0.00816946393203151	NA	0	3.72751019424438	0	1.66831650157646	11.7759689767471	3.42222467081363	147.194785629235	187.866513789917	166.200861246966	102.601464846952	96.3488370824761	120.918605035415	5.55948	-2.17787729316003	0.648084570611915	chr17:11892069:-	chr17_11988752_-
chr1	43217440	43217491	mpeak_2724	43213083	43232755	P3H1	NM	-	17.7331418399714	-2.70007647892073	0.0126240972450951	NA	0	1.49100407769775	1.09342671873004	3.33663300315291	6.4232558054984	6.84444934162726	36.5300927838976	38.0206039812927	26.242241249521	32.5321717807409	37.4689921987407	22.8148311387575	19.1331	-2.68364174137389	0.118949207311111	-	-
chr2	143992943	143993025	mpeak_52084	143886898	144525557	ARHGAP15	NM	+	41.778404685472	-2.61781241088833	0.0154068277448569	NA	1.07441449364405	1.49100407769775	0	1.66831650157646	11.7759689767471	4.56296622775151	91.3252319597441	99.8972732057493	48.1107756241218	83.4158250788228	95.2782944482263	62.7407856315832	7.21076	-2.81131187280117	-0.0126132404627294	-	-
chr10	27473916	27473989	mpeak_10918	27443752	27475307	MASTL	NM	+	31.21693183174	-2.67918546870083	0.00175849451467437	NA	0	2.9820081553955	1.09342671873004	8.34158250788228	9.6348837082476	2.28148311387575	66.613698605931	87.2237385453185	49.2042023428518	44.2103872917761	64.232558054984	38.7852129358878	13.2501	-2.31346222335714	0.463722001619718	-	-
chr3	188547743	188547890	mpeak_65952	187871660	188592138	LPP	NM	+	33.5746023853064	-2.98491861740963	0.012665309652162	NA	0	0	2.18685343746008	4.17079125394114	8.56434107399787	3.42222467081363	49.4230667076262	67.0951834963988	66.6990298425325	56.7227610535995	90.9961239112274	53.6148531760802	7.71589	-2.88526278348404	-0.136033372641089	-	-
chr21	38473401	38473464	mpeak_58089	38445570	38573740	TTC3	NM	+	70.5075210625399	-2.92317652426628	0.00559967056100802	NA	0	0	3.28028015619012	7.50742425709406	6.4232558054984	6.84444934162726	138.599469680082	144.627395536682	135.584913122525	158.490067649763	112.406976596222	132.326020604794	5.20785	-2.66296652300191	0.0547238509684445	chr21:38473464:+	chr21_37101161_+
chr6	118025385	118025505	mpeak_78728	117996616	118028087	NUS1	NM	+	89.1860346432236	-2.65347800434614	0.00468810720568777	NA	0	1.49100407769775	2.18685343746008	7.50742425709406	13.9170542452465	4.56296622775151	165.459832021183	156.555428158264	173.854848278076	206.037087944692	141.311627720965	197.348289350253	5.26812	-2.82087729065529	-0.135491673744253	-	-
chr13	48563066	48563124	mpeak_25211	48517580	48575462	SUCLA2	NM	-	25.5950206383861	-2.71203376906211	0.00454972809890511	NA	1.07441449364405	1.49100407769775	3.28028015619012	15.0148485141881	16.058139513746	1.14074155693788	39.7533362648298	49.2031345640258	55.7647626552321	42.5420707901997	39.6100774672402	42.2074376067014	26.1791	-2.4622283168814	0.218758892052162	-	chr13_47988953_-
chr7	64152771	64152826	mpeak_82903	64126460	64166701	ZNF107	NM	+	23.4453740136237	-2.62556934053396	0.022867815333775	NA	0	2.9820081553955	0	7.50742425709406	7.49379843974814	1.14074155693788	40.8277507584738	51.4396406805724	49.2042023428518	22.5222727712822	50.3155038097375	47.9111453913908	16.8693	-2.43646003701124	0.228502093041995	chr7:64152827:+	chr7_64692448_+
chr1	235485778	235485873	mpeak_9517	235331967	235491532	ARID4B	NM	-	28.7652915761966	-2.57460032674932	0.0109565924299407	NA	3.22324348093215	0.745502038848876	0	4.17079125394114	2.14108526849947	11.4074155693788	48.3486522139822	64.1131753410033	75.4464435923728	35.8688047838938	44.9627906384888	54.7555947330181	12.4077	-2.1585660042857	0.470807687485018	-	-
chr11	14911070	14911122	mpeak_15007	14899843	14913751	CYP2R1	NM	-	31.6458553608638	-2.48812456118816	0.00391938655823249	NA	2.1488289872881	2.23650611654663	0	4.17079125394114	16.058139513746	5.70370778468938	48.3486522139822	74.5502038848876	54.671335936502	48.3811785457173	65.3031006892338	58.1778194038317	14.3383	-2.56401000764528	0.0471380056230567	-	-
chr19	9733341	9733392	mpeak_44238	9732157	9744135	ZNF561-AS1	NR	+	9.69353902829476	-2.71292556233892	0.0201558492873029	NA	2.1488289872881	0.745502038848876	0	8.34158250788228	5.35271317124867	2.28148311387575	12.8929739237286	16.4010448546753	21.8685343746008	16.6831650157646	18.1992247822455	11.4074155693788	33.1373	-2.464584423706	0.144393763882241	-	-
chr13	98023984	98024034	mpeak_25837	97874542	98043575	MBNL2	NM	+	25.2750502027249	-2.50493989777506	0.0104169627904953	NA	1.07441449364405	2.23650611654663	0	9.17574075867051	4.28217053699894	1.14074155693788	58.0183826567786	52.1851427194213	54.671335936502	42.5420707901997	46.0333332727386	31.9407635942606	11.4808	-2.1405309218804	0.452144744003803	-	-
chr10	62225692	62225748	mpeak_11719	61789584	62493284	ANK3	NM	-	28.1242847363778	-2.39761571102698	0.0264446183980267	NA	0	2.23650611654663	2.18685343746008	0.834158250788228	6.4232558054984	11.4074155693788	75.2090145550834	44.7301223309325	64.5121764050724	46.7128620441408	35.3279069302412	47.9111453913908	14.5924	-2.07710791766228	0.505262174243157	chr10:62225696:-	chr10_60465939_-
chr13	47227220	47227276	mpeak_25180	47127295	47324674	LRCH1	NM	+	58.5973302246192	-2.72702152133811	0.0056389594649546	NA	2.1488289872881	0	1.09342671873004	4.17079125394114	8.56434107399787	3.42222467081363	126.780910249998	123.753338448913	119.183512341574	101.767306596164	102.772092887974	109.511189466036	5.18556	-2.31712144199343	0.235427376598701	-	-
chr15	65115111	65115203	mpeak_31485	65108556	65117867	PIF1	NM	-	161.748427687828	-2.53242431602899	0.000505691744864513	NA	4.29765797457619	1.49100407769775	5.4671335936502	5.00494950472937	14.9875968794963	26.2370558095712	423.319310495755	275.090252335235	406.754739367575	249.41331698568	249.436433780188	279.48168144978	5.80101	-2.03814890707963	0.505804342312181	-	-
chr5	89773522	89773576	mpeak_72195	89770680	89807869	POLR3G	NM	+	55.7908741502095	-2.68830759860166	0.00685770379750202	NA	2.1488289872881	0	1.09342671873004	5.00494950472937	9.6348837082476	4.56296622775151	131.078568224574	91.6967507784117	97.3149779669736	110.108889104046	102.772092887974	114.074155693788	5.97348	-2.56624686555929	-0.0306137490549442	-	-
chr1	155233409	155233543	mpeak_6448	155233191	155243320	CLK2	NM	-	126.502406888117	-2.60755384407126	0.000128725685443876	NA	3.22324348093215	1.49100407769775	3.28028015619012	17.5173232665528	8.56434107399787	7.98519089856514	293.315156764825	270.617240102142	283.197520151081	216.046986954151	193.768216799202	219.022378932072	5.39128	-2.09128406370599	0.429895796917988	chr1:155233462:-	-
chr3	30730701	30730831	mpeak_61524	30647993	30732911	TGFBR2	NM	+	43.136518806428	-2.6031443972457	0.00520674485311769	NA	0	0.745502038848876	3.28028015619012	6.67326600630583	8.56434107399787	4.56296622775151	74.1346000614393	85.7327344676207	104.968964998084	85.0841415803993	84.572868105729	59.3185609607696	8.55401	-2.29820117681998	0.209907191559076	-	-
chr3	170875245	170875385	mpeak_65445	170781753	171178197	TNIK	NM	-	29.8088936290735	-2.25145105446368	0.0367026735989808	NA	1.07441449364405	1.49100407769775	0	0.834158250788228	6.4232558054984	9.12593245550302	31.1580203156774	84.9872324287718	42.6436420304716	46.7128620441408	72.7968991289819	60.4593025177075	8.56786	-2.67496393737198	-0.180638913389083	-	-
chr18	12994134	12994191	mpeak_42244	12991360	13124630	CEP192	NM	+	28.2608999328031	-2.19911127165456	0.0193220057316342	NA	0	2.9820081553955	1.09342671873004	3.33663300315291	3.2116279027492	9.12593245550302	55.8695536694905	46.9666284474792	86.3807107796732	35.8688047838938	40.6806201014899	53.6148531760802	11.4061	-1.94336528258474	0.539707321855788	-	-
chr19	53164048	53164187	mpeak_47072	53118050	53193834	ZNF83	NM	-	9.6082754213108	-2.47134372384919	0.00390415278148682	NA	1.07441449364405	5.96401631079101	4.37370687492016	8.34158250788228	6.4232558054984	9.12593245550302	16.1162174046607	27.5835754374084	14.2145473434905	6.67326600630583	8.56434107399787	6.84444934162726	111.111	-1.06588434183386	1.39104608722463	-	-
chr3	112285404	112285458	mpeak_63746	112280856	112301517	SLC35A5	NM	+	15.2168384418778	-2.39495458705572	0.0177219836308681	NA	0	1.49100407769775	2.18685343746008	4.17079125394114	4.28217053699894	6.84444934162726	19.3394608855929	38.7661060201415	34.9896549993613	25.0247475236469	19.2697674164952	26.2370558095712	21.6586	-2.0563500240132	0.400437954503901	-	-
chr5	169328638	169328703	mpeak_74518	169064250	169509799	DOCK2	NM	+	70.5862666333906	-2.71693940485075	0.0057212034800642	NA	0	0	4.37370687492016	7.50742425709406	7.49379843974814	4.56296622775151	121.408837781777	153.573420002868	177.135128434267	125.123737618234	95.2782944482263	150.5778855158	5.63182	-2.16128686189582	0.285356306784726	-	-
chr1	92740717	92740784	mpeak_4344	92712203	92764566	GLMN	NM	-	14.3810843314027	-2.3339315786934	0.0158268934559362	NA	3.22324348093215	2.23650611654663	0	2.50247475236469	11.7759689767471	6.84444934162726	30.0836058220334	29.820081553955	25.1488145307909	20.8539562697057	14.9875968794963	25.0963142526333	39.2814	-1.95190075424151	0.481014662910403	-	-
chr13	115027142	115027195	mpeak_26234	115000361	115037658	CDC16	NM	+	97.7856343716965	-2.48486056172409	0.00787800280534228	NA	2.1488289872881	0.745502038848876	2.18685343746008	2.50247475236469	14.9875968794963	4.56296622775151	237.445603095335	180.411493401428	217.591917027278	207.705404446269	126.324030841469	176.814941325371	5.21662	-2.11774065948114	0.314892516291694	-	-
chr11	96111201	96111338	mpeak_17693	96086878	96123083	CCDC82	NM	-	25.2500168660184	-2.22245248028544	0.0332328665776417	NA	0	4.47301223309325	0	5.00494950472937	9.6348837082476	2.28148311387575	41.9021652521179	59.6401631079101	63.4187496863424	40.039596037835	32.116279027492	44.4889207205772	15.8761	-1.91952319253631	0.500003724485439	-	-
chr4	42600640	42600846	mpeak_67556	42415030	42659122	ATP8A1	NM	-	50.8988908471913	-2.19805083932095	0.0094285256750486	NA	1.07441449364405	3.72751019424438	0	4.17079125394114	5.35271317124867	10.2666740124409	92.3996464533882	146.11839961438	90.7544176545934	82.5816668280346	89.9255812769777	84.4148752134029	7.72168	-2.04309993845398	0.357950743124111	-	-
chr12	111963072	111963124	mpeak_23131	111890644	112037480	ATXN2	NM	-	52.5139733315194	-2.18563318272164	0.0180327441416512	NA	1.07441449364405	2.9820081553955	0	3.33663300315291	9.6348837082476	7.98519089856514	111.739107338981	102.133779322296	89.6609909358633	121.787104615081	93.1372091797269	86.6963583272786	7.43169	-2.36913219763592	0.00912223579426442	-	-
chr8	17804680	17804759	mpeak_86343	17780365	17885145	PCM1	NM	+	55.3461748773173	-2.46023743337874	0.00623570404229167	NA	1.07441449364405	0.745502038848876	2.18685343746008	4.17079125394114	5.35271317124867	5.70370778468938	118.185594300845	120.771330293518	133.398059685065	78.4108755740935	83.5023254714792	110.651931022974	5.62801	-1.92614024650145	0.450077652357533	-	chr8_17947222_+
chr1	100598743	100599042	mpeak_4599	100598705	100614180	TRMT13	NM	+	11.1591509737894	-2.30693616525076	0.011774103265282	NA	0	3.72751019424438	2.18685343746008	5.8391077555176	13.9170542452465	4.56296622775151	18.2650463919488	18.6375509712219	20.7751076558708	14.1806902633999	19.2697674164952	12.5481571263166	49.9208	-2.03979666095504	0.326423344486527	chr1:100599038:+	chr1_100133481_+
chr6	119255517	119255569	mpeak_78783	119137457	119256327	MCM9	NM	-	37.5445876938858	-2.13052681808047	0.0255003607345251	NA	0	2.23650611654663	2.18685343746008	0.834158250788228	8.56434107399787	13.6888986832545	61.2416261377108	66.3496814575499	82.007003904753	70.9034513169994	70.6558138604824	71.8667180870862	10.7818	-2.38389116592365	-0.026108731121586	-	-
chr20	36716392	36716454	mpeak_56431	36661947	36718127	RPRD1B	NM	+	94.3348709755291	-2.21308632451237	0.0103713966315236	NA	0	5.21851427194213	1.09342671873004	12.5123737618234	10.7054263424973	5.70370778468938	166.534246514828	181.156995440277	230.713037652039	178.509865668681	140.241085086715	199.629772464128	5.83336	-2.19598714945635	0.158066156416704	-	-
chr14	72005485	72005564	mpeak_28243	71996028	72205734	SIPA1L1	NM	+	73.7926375170742	-2.36776170110277	0.0156991327619442	NA	3.22324348093215	2.23650611654663	0	8.34158250788228	14.9875968794963	1.14074155693788	118.185594300845	177.429485246032	157.453447497126	105.938097850105	191.627131530702	104.948223238285	5.59407	-2.16410274955093	0.170692274645514	-	-
chr6	20600306	20600358	mpeak_75838	20534687	21231078	CDKAL1	NM	+	31.392172601751	-2.32077548467194	0.0421422879742626	NA	1.07441449364405	0.745502038848876	1.09342671873004	5.8391077555176	0	9.12593245550302	42.9765797457619	71.5681957294921	62.3253229676123	55.0544445520231	65.3031006892338	61.6000440746453	8.47363	-2.36084855986864	-0.0409120587241613	chr6:20600357:+	chr6_20600125_+
chr12	95425113	95425164	mpeak_22458	95416179	95467404	NR2C1	NM	-	12.3484600658793	-2.393742398717	0.0201053528412506	NA	0	2.9820081553955	2.18685343746008	3.33663300315291	9.6348837082476	4.56296622775151	33.3068493029655	19.3830530100708	21.8685343746008	11.6782155110352	27.8341084904931	11.4074155693788	34.3956	-1.76227641197753	0.550146569847695	-	-
chr3	52407375	52407473	mpeak_62624	52350334	52434340	DNAH1	NM	+	9.59456434581156	-2.71842191773836	0.0172952491705927	NA	4.29765797457619	5.96401631079101	3.28028015619012	13.3465320126117	13.9170542452465	7.98519089856514	3.22324348093215	21.6195591266174	18.5882542184107	2.50247475236469	19.2697674164952	1.14074155693788	435.185	-1.38013723789655	0.922561720478482	-	-
chr1	23416038	23416154	mpeak_1212	23415546	23495351	LUZP1	NM	-	33.9332238319106	-2.22246075129846	0.0133164259407398	NA	0	2.23650611654663	3.28028015619012	3.33663300315291	9.6348837082476	3.42222467081363	62.3160406313548	103.624783399994	74.3530168736428	50.0494950472937	48.174418541238	46.7704038344529	11.3279	-1.57124514926174	0.728803310838331	-	-
chr1	59159263	59159318	mpeak_3426	59125827	59165747	MYSM1	NM	-	24.817511307052	-2.11047099622743	0.0280259083997066	NA	0	2.9820081553955	1.09342671873004	2.50247475236469	11.7759689767471	4.56296622775151	47.2742377203381	39.5116080589904	54.671335936502	47.547020294929	47.1038759069883	38.7852129358878	14.0093	-2.20888101284646	0.0842162965769223	-	-
chr7	107093227	107093292	mpeak_84420	106844075	107204959	COG5	NM	-	39.9942764662116	-2.51248514090967	0.0175078022301838	NA	2.1488289872881	0	1.09342671873004	9.17574075867051	2.14108526849947	4.56296622775151	65.5392841122869	96.9152650503538	66.6990298425325	90.9232493359169	63.1620154207343	77.5704258717756	6.45464	-2.29212225769921	-0.015667304218126	-	-
chr7	148785977	148786116	mpeak_85595	148769565	148787869	ZNF786	NM	-	19.7078709684775	-2.21293278371499	0.00510936883074517	NA	2.1488289872881	2.23650611654663	2.18685343746008	5.8391077555176	8.56434107399787	9.12593245550302	33.3068493029655	33.5475917481994	50.2976290615819	26.6930640252233	20.3403100507449	42.2074376067014	28.534	-1.84001761112041	0.3926069066151	-	-
chr11	102205922	102205982	mpeak_17728	102188180	102207639	BIRC3	NM	+	136.446875755319	-2.20018151185433	0.000425927717395748	NA	1.07441449364405	3.72751019424438	4.37370687492016	16.6831650157646	11.7759689767471	11.4074155693788	284.719840815673	263.162219713653	276.6369598387	291.95538777588	215.179069484197	256.666850311022	5.21046	-2.11929937807947	0.110355385022159	-	-
chr5	130883796	130883922	mpeak_73068	130762984	130970929	RAPGEF6	NM	-	11.2105135328422	-2.07617438831307	0.0139375329606949	NA	3.22324348093215	5.21851427194213	2.18685343746008	10.0098990094587	5.35271317124867	14.8296402401924	22.562704366525	15.6555428158264	19.6816809371407	19.1856397681293	7.49379843974814	9.12593245550302	95.3675	-1.50622529325976	0.693385554919509	-	-
chr8	104033592	104033698	mpeak_88532	104033247	104080879	ATP6V1C1	NM	+	27.6392945274682	-2.10941170125965	0.0381541131998993	NA	2.1488289872881	2.23650611654663	0	8.34158250788228	5.35271317124867	3.42222467081363	59.0927971504227	33.5475917481994	74.3530168736428	47.547020294929	20.3403100507449	75.2889427578999	16.135	-1.96463044829366	0.221998702985964	-	chr8_103021418_+
chr11	59426783	59426950	mpeak_15918	59405884	59436511	PATL1	NM	-	86.4754204861893	-2.31615517316599	0.00061996998304726	NA	3.22324348093215	0.745502038848876	4.37370687492016	10.0098990094587	16.058139513746	12.5481571263166	145.045956641947	166.992456702148	177.135128434267	131.79700362454	171.286821479957	198.489030907191	7.76393	-2.21066258738814	-0.0361129007937456	-	-
chr20	36639585	36639710	mpeak_56425	36612041	36661870	TTI1	NM	-	53.6645354844755	-2.28079557657655	0.00576105409234584	NA	1.07441449364405	0.745502038848876	4.37370687492016	7.50742425709406	3.2116279027492	5.70370778468938	137.525055186438	112.57080786618	141.052046716175	80.9133503264582	71.7263564947322	77.5704258717756	7.0363	-1.40684103094428	0.764762920406714	chr20:36639584:-	chr20_38011179_-
chr3	33840889	33840940	mpeak_61654	33840062	33907842	PDCD6IP	NM	+	57.6110001761744	-2.25832758325896	0.00549501631964315	NA	0	1.49100407769775	4.37370687492016	13.3465320126117	4.28217053699894	6.84444934162726	112.813521832625	111.079803788482	118.090085622844	91.7574075867051	100.631007619475	126.622312820104	8.06873	-2.0610680070859	0.10032140403366	-	-
chr19	55988916	55988980	mpeak_47305	55987698	55992567	ZNF628	NM	+	25.2048137979854	-1.96367413182211	0.0356118841912776	NA	4.29765797457619	7.45502038848876	9.84084046857037	3.33663300315291	16.058139513746	34.2222467081363	63.3904551249989	29.820081553955	52.484482499042	37.5371212854703	24.6224805877439	19.3926064679439	83.5256	-1.31209265573807	0.837155708239477	-	-
chr2	96874952	96875021	mpeak_50753	96874153	96907614	STARD7-AS1	NR	+	40.503045198635	-2.17997665453943	0.00482200471179948	NA	2.1488289872881	1.49100407769775	2.18685343746008	8.34158250788228	6.4232558054984	11.4074155693788	82.7299160105917	78.277714079132	64.5121764050724	69.235134815423	76.0085270317311	83.274133656465	11.3992	-2.16729057518795	-0.0190523723857176	chr2:96875009:+	chr2_96209283_+
chr13	48562701	48562848	mpeak_25210	48517580	48575462	SUCLA2	NM	-	26.1624851000696	-2.19180785422519	0.00504354813615787	NA	6.44648696186429	0.745502038848876	2.18685343746008	6.67326600630583	12.8465116109968	15.9703817971303	39.7533362648298	49.2031345640258	55.7647626552321	42.5420707901997	39.6100774672402	42.2074376067014	28.6522	-1.9199372771413	0.218758892052162	-	-
chr2	60994085	60994272	mpeak_49505	60983364	61024196	PAPOLG	NM	+	38.0714910243314	-2.10343037907032	0.0235591660667873	NA	1.07441449364405	2.9820081553955	1.09342671873004	7.50742425709406	7.49379843974814	2.28148311387575	80.5810870233036	73.8047018460387	91.8478443733234	47.547020294929	47.1038759069883	93.5408076689059	11.3792	-1.74672696661159	0.387824803541572	-	chr2_60767135_+
chr15	56436213	56436353	mpeak_31131	56388818	56535483	RFX7	NM	-	20.3321408441115	-2.02532123588195	0.0250664216436279	NA	1.07441449364405	3.72751019424438	0	8.34158250788228	4.28217053699894	2.28148311387575	41.9021652521179	41.0026121366882	48.1107756241218	31.6980135299527	35.3279069302412	26.2370558095712	15.7109	-1.63413455157678	0.4903617102189	-	-
chr8	101210491	101210653	mpeak_88311	101170262	101253118	SPAG1	NM	+	14.5904251019092	-2.25575967356966	0.0198354490895623	NA	5.37207246822024	0	1.09342671873004	6.67326600630583	6.4232558054984	7.98519089856514	21.488289872881	29.820081553955	32.8028015619012	15.8490067649763	22.4813953192444	25.0963142526333	34.165	-1.70515841171881	0.407206800625703	-	-
chr11	111428310	111428397	mpeak_17958	111411232	111430819	LAYN	NM	+	73.4055766042714	-1.9962681418212	0.0113861576809676	NA	1.07441449364405	4.47301223309325	1.09342671873004	5.8391077555176	17.1286821479957	3.42222467081363	141.822713161014	193.085028061859	106.062391716814	146.811852138728	174.498449382707	85.5556167703408	5.93107	-1.99055158169249	0.116127508805431	chr11:111428393:+	chr11_111557674_+
chr21	47821534	47821643	mpeak_58583	47744035	47865196	PCNT	NM	+	44.9203024056033	-1.95207649949208	0.0412531602380997	NA	0	6.70951834963988	0	8.34158250788228	10.7054263424973	10.2666740124409	98.8461334152525	77.5322120402831	72.1661634361827	99.2648318437992	68.514728591983	86.6963583272786	11.9568	-2.12729312452899	-0.0340249094165752	-	-
chr14	20811797	20811854	mpeak_26274	20811772	20825796	PARP2	NM	+	64.6413880188531	-2.10510993003523	0.0143745179743594	NA	1.07441449364405	1.49100407769775	3.28028015619012	5.8391077555176	4.28217053699894	13.6888986832545	94.5484754406763	169.974464857544	116.996658904114	110.943047354834	116.689147133221	136.888986832545	6.31096	-2.02613096054712	0.0657545242335476	-	-
chr4	83812234	83812293	mpeak_68300	83740406	83812433	SEC31A	NM	-	87.6563026081219	-1.87144251085502	0.00594766321438191	NA	2.1488289872881	5.21851427194213	3.28028015619012	18.351481517341	3.2116279027492	23.9555726956954	180.5016349322	124.498840487762	190.256249059027	163.495017154493	149.875968794963	187.081615337812	8.72407	-2.09592733637299	-0.0150568716221934	-	-
chr6	129910735	129910798	mpeak_78942	129899749	130031370	ARHGAP18	NM	-	53.3315787108623	-2.01573946464709	0.0112630668768549	NA	3.22324348093215	2.9820081553955	0	5.8391077555176	16.058139513746	5.70370778468938	96.6973044279644	118.534824176971	79.820150467293	89.2549328343405	130.606201378468	91.2593245550301	8.36238	-2.15315656725141	-0.0765026650467539	-	-
chr1	36204049	36204132	mpeak_2169	36202207	36235551	CLSPN	NM	-	62.0203684504666	-2.07466009781795	0.0201849430865887	NA	2.1488289872881	1.49100407769775	1.09342671873004	3.33663300315291	9.6348837082476	3.42222467081363	125.706495756354	122.262334371216	148.706033747286	90.9232493359169	96.3488370824761	139.170469946421	5.37625	-1.79223913280216	0.281127835918652	-	-
chr5	157232525	157232618	mpeak_74350	157215000	157286183	CLINT1	NM	-	88.8373556331702	-2.00257236733405	0.00699383233671711	NA	3.22324348093215	2.23650611654663	2.18685343746008	12.5123737618234	2.14108526849947	13.6888986832545	217.031727716098	149.845909808624	180.415408590457	155.987592897399	165.934108308709	160.844559528241	5.94078	-1.89006889141422	0.180988672383217	-	-
chr1	227965213	227965365	mpeak_9193	227922696	227968227	SNAP47	NM	+	45.913246112752	-2.06437004186588	0.00442430493718787	NA	5.37207246822024	2.23650611654663	2.18685343746008	23.3564310220704	6.4232558054984	7.98519089856514	96.6973044279644	73.8047018460387	91.8478443733234	83.4158250788228	66.3736433234835	91.2593245550301	15.4758	-1.9468640874885	0.122166763159997	chr1:227965318:+;chr1:227965351:+	-
chr2	25896247	25896308	mpeak_48287	25600422	25896516	DTNB	NM	-	25.8233323865817	-2.11511197611305	0.00888872783887919	NA	1.07441449364405	2.23650611654663	5.4671335936502	7.50742425709406	12.8465116109968	3.42222467081363	65.5392841122869	51.4396406805724	51.3910557803119	36.7029630346821	28.9046511247428	43.3481791636393	24.2646	-1.43754267836284	0.627892028378042	-	-
chr12	30785451	30785611	mpeak_20161	30783891	30848929	IPO8	NM	-	114.01039412075	-1.97971105424084	0.00149451448688976	NA	1.07441449364405	6.70951834963988	3.28028015619012	15.0148485141881	17.1286821479957	6.84444934162726	209.510826260589	247.506676897827	258.04870562029	219.383619957304	186.274418359454	197.348289350253	6.50257	-1.81712857407893	0.245903687647018	-	-
chr2	174805719	174805822	mpeak_52793	174774985	174830430	SP3	NM	-	57.9728877721237	-1.9946201034724	0.0051364200433037	NA	0	3.72751019424438	3.28028015619012	7.50742425709406	12.8465116109968	5.70370778468938	114.962350819913	107.352293594238	127.930926091415	98.430673593011	112.406976596222	101.525998567471	8.22456	-1.89467510930656	0.165140235294216	-	-
chr18	680476	680537	mpeak_41915	674406	712662	ENOSF1	NM	-	56.6454590930474	-2.03125538341295	0.0303239319376491	NA	1.07441449364405	3.72751019424438	0	12.5123737618234	5.35271317124867	3.42222467081363	73.0601855677953	146.11839961438	97.3149779669736	100.098990094587	142.382170355215	94.6815492258438	6.62462	-2.14830907986582	-0.0912688240825928	-	-
chr17	53834002	53834059	mpeak_40097	53828339	53853395	PCTP	NM	+	19.3424068271342	-2.04920488590527	0.0269801269119022	NA	4.29765797457619	1.49100407769775	1.09342671873004	1.66831650157646	8.56434107399787	9.12593245550302	44.050994239406	41.0026121366882	37.1765084368214	20.0197980189175	21.4108526849947	42.2074376067014	23.3183	-1.4920554723788	0.547367785098099	chr17:53834053:+	chr17_55756691_+
chr7	6737940	6738073	mpeak_81676	6732334	6746566	ZNF12	NM	-	42.7037474555864	-2.05737886905859	0.0018760249935745	NA	4.29765797457619	2.9820081553955	4.37370687492016	10.0098990094587	11.7759689767471	5.70370778468938	112.813521832625	79.0232161179808	107.155818435544	74.2400843201523	39.6100774672402	60.4593025177075	17.5489	-1.2381370473394	0.778458663893404	-	-
chr11	3147475	3147540	mpeak_14455	3109573	3186582	OSBPL5	NM	-	52.8054870288306	-2.00010136396361	0.0135882557736946	NA	3.22324348093215	1.49100407769775	3.28028015619012	9.17574075867051	3.2116279027492	6.84444934162726	182.650463919488	114.061811943878	82.007003904753	84.2499833296111	90.9961239112274	52.4741116191423	9.15466	-1.26641043593336	0.7338664761286	chr11:3147481:-	chr11_3126231_-;chr11_3126253_-
chr20	61552209	61552316	mpeak_57420	61513766	61569304	DIDO1	NM	-	31.1626921718373	-1.84769175193053	0.0385504279994997	NA	1.07441449364405	2.9820081553955	0	5.00494950472937	2.14108526849947	7.98519089856514	58.0183826567786	73.8047018460387	51.3910557803119	55.0544445520231	67.4441859577332	49.0518869483287	9.51486	-1.89924897127218	0.0948973758950523	-	chr20_62920838_-
chr7	66489717	66489873	mpeak_83057	66461791	66703294	TYW1	NM	+	35.8443141740287	-1.97651896512864	0.0175364215956091	NA	1.07441449364405	2.9820081553955	2.18685343746008	15.0148485141881	6.4232558054984	3.42222467081363	60.1672116440667	71.5681957294921	67.7924565612625	57.5569193043878	62.0914727864846	79.8519089856514	13.5725	-1.99347021816601	0.000199308231993171	-	-
chr8	124814411	124814545	mpeak_88886	124780881	124824758	FAM91A1	NM	+	115.76572342304	-1.94978134628718	0.00311966061491298	NA	0	6.70951834963988	5.4671335936502	19.1856397681293	14.9875968794963	6.84444934162726	221.329385690674	250.488685053222	250.394718589179	205.202929693904	188.415503627953	220.16312048901	6.80432	-1.75212859599562	0.234698679890308	-	chr8_123802272_+
chr2	99112914	99113020	mpeak_50917	99061320	99203938	INPP4A	NM	+	59.0888423858132	-2.01243165795555	0.0359422887599673	NA	0	1.49100407769775	3.28028015619012	5.8391077555176	11.7759689767471	0	117.111179807201	116.298318060425	121.370365779035	103.43562309774	99.5604649852253	128.90379593398	5.82437	-1.88436122140289	0.0961760031985013	-	-
chr5	10622120	10622175	mpeak_70495	10564434	10649377	ANKRD33B	NM	+	47.8038575080568	-2.06032468398235	0.00363537723675232	NA	5.37207246822024	5.21851427194213	1.09342671873004	15.0148485141881	16.058139513746	5.70370778468938	135.37622619915	82.7507263122252	73.2595901549127	135.133636627693	61.0209301522348	37.6444713789499	17.5261	-1.65425594208855	0.317665255137537	chr5:10622176:+	chr5_10622063_+
chr1	244215692	244215807	mpeak_9773	244212240	244216506	ZBTB18	NM	+	57.4437294286523	-1.86286267616681	0.0335435881654964	NA	3.22324348093215	2.23650611654663	1.09342671873004	1.66831650157646	12.8465116109968	3.42222467081363	77.3578435423715	136.426873109344	176.041701715537	56.7227610535995	115.618604498971	102.666740124409	5.79521	-1.45267660842518	0.503357723006288	-	-
chrX	13786149	13786263	mpeak_93581	13752831	13787184	OFD1	NM	+	22.9014538235397	-1.82027379158475	0.0304837304904845	NA	2.1488289872881	5.21851427194213	1.09342671873004	13.3465320126117	7.49379843974814	4.56296622775151	45.12540873305	33.5475917481994	56.8581893739621	40.8737542886232	24.6224805877439	39.9259544928257	24.8388	-1.58615486519028	0.362446339012206	-	chrX_13768092_+;chrX_13768124_+;chrX_13768159_+
chr7	100280067	100280120	mpeak_84062	100279394	100286870	GIGYF1	NM	-	48.6106317534497	-2.16110009611914	0.024664325695623	NA	3.22324348093215	0	2.18685343746008	7.50742425709406	6.4232558054984	0	130.00415373093	90.9512487395628	116.996658904114	96.7623570914345	81.3612402029798	47.9111453913908	5.21779	-1.36453934424495	0.580274074967889	-	-
chr18	54397461	54397525	mpeak_42993	54318615	54694234	WDR7	NM	+	48.028951844321	-2.21585569980817	0.0440562036080804	NA	0	0	4.37370687492016	10.844057260247	4.28217053699894	1.14074155693788	73.0601855677953	99.1517711669005	110.436098591734	81.7475085772464	92.0666665454771	99.2445154535953	6.3553	-1.89501705268861	0.0497956971380614	-	-
chr13	103321732	103321801	mpeak_26013	103249285	103330576	TPP2	NM	+	23.5917464941872	-1.9114679914091	0.0220910386396555	NA	0	3.72751019424438	2.18685343746008	11.6782155110352	11.7759689767471	2.28148311387575	39.7533362648298	41.0026121366882	37.1765084368214	39.2054377870467	57.8093022494856	36.5037298220121	18.8025	-2.1214743553279	-0.179078501427945	-	-
chr1	155885470	155885528	mpeak_6562	155884111	155904233	KIAA0907	NM	-	40.135914418429	-2.03497556978773	0.0233612082765239	NA	0	1.49100407769775	3.28028015619012	5.8391077555176	5.35271317124867	5.70370778468938	74.1346000614393	101.388277283447	63.4187496863424	53.3861280504466	87.7844960084782	79.8519089856514	8.05931	-1.82419195953194	0.112464755142583	-	-
chr16	67864745	67864844	mpeak_35623	67862293	67881361	CENPT	NM	-	17.3699443284286	-1.98825980322173	0.0455853132810106	NA	4.29765797457619	0.745502038848876	0	8.34158250788228	6.4232558054984	1.14074155693788	42.9765797457619	31.3110856316528	28.4290946869811	25.8589057744351	23.5519379534941	35.3629882650742	20.9189	-1.65713306310387	0.276980695026995	-	-
chr11	440480	440557	mpeak_14277	418589	442011	ANO9	NM	-	52.1396560576408	-1.95548818013904	1.88184126090143e-05	NA	60.1672116440667	58.8946610690612	43.7370687492016	91.7574075867051	88.8550386427279	100.385257010533	49.4230667076262	48.4576325251769	27.335667968251	18.351481517341	24.6224805877439	13.6888986832545	531.401	-0.787467019433007	1.14394780392272	-	-
chr2	152988649	152988701	mpeak_52247	152977316	153032506	STAM2	NM	-	13.6451154141771	-2.01327007161987	0.0276364020837822	NA	5.37207246822024	0.745502038848876	2.18685343746008	7.50742425709406	11.7759689767471	3.42222467081363	22.562704366525	28.3290774762573	26.242241249521	12.5123737618234	21.4108526849947	21.6740895818197	43.5965	-1.45109660260119	0.472352121501581	-	chr2_152132136_-
chr5	6660125	6660188	mpeak_70405	6633499	6668314	SRD5A1	NM	+	28.6903081533413	-1.80917240722285	0.0253164810150361	NA	3.22324348093215	2.9820081553955	1.09342671873004	4.17079125394114	14.9875968794963	11.4074155693788	40.8277507584738	56.6581549525146	48.1107756241218	60.8935523075407	41.7511627357396	58.1778194038317	20.7849	-2.0662113526031	-0.143492099279144	-	chr5_6660091_+
chr6	118821719	118821874	mpeak_78747	118786731	119031238	CEP85L	NM	-	59.6914082440132	-2.05029092792293	0.0344422182096802	NA	0	0	5.4671335936502	1.66831650157646	6.4232558054984	9.12593245550302	110.664692845337	110.334301749634	156.360020778396	88.4207745835522	109.195348693473	118.637121921539	5.15382	-1.65501954164405	0.254857457680541	-	-
chr3	183417286	183417413	mpeak_65719	183415605	183528262	YEATS2	NM	+	62.8297003927741	-1.82573659533668	0.00965926424179467	NA	0	5.21851427194213	3.28028015619012	13.3465320126117	8.56434107399787	5.70370778468938	133.227397211862	135.681371070495	115.903232185384	129.294528872175	111.336433961972	92.400066111968	8.06258	-1.70010011908216	0.20849718926568	-	-
chr8	145613345	145613395	mpeak_89416	145597703	145618183	ADCK5	NM	+	44.3958892061288	-1.92938503808873	0.0155567217688557	NA	2.1488289872881	1.49100407769775	2.18685343746008	5.8391077555176	4.28217053699894	4.56296622775151	109.590278351693	82.0052242733763	114.809805466654	82.5816668280346	51.3860464439872	71.8667180870862	7.25108	-1.33352144784381	0.573956958313198	-	-
chr9	94044472	94044683	mpeak_91067	93976707	94124251	AUH	NM	-	28.9294864444972	-1.87875082734135	0.0450231597286688	NA	4.29765797457619	4.47301223309325	0	6.67326600630583	21.4108526849947	5.70370778468938	59.0927971504227	39.5116080589904	51.3910557803119	72.5717678185759	36.398449564491	45.6296622775151	26.8396	-1.94574455188834	-0.0436203522700427	-	-
chr5	32405456	32405550	mpeak_70691	32356045	32444844	ZFR	NM	-	72.3293839079552	-1.83696902271832	0.0311047672245707	NA	2.1488289872881	1.49100407769775	2.18685343746008	0.834158250788228	12.8465116109968	6.84444934162726	131.078568224574	161.028440391357	141.052046716175	127.626212370599	118.83023240172	161.985301085179	5.22992	-1.81664300525466	0.0847665494421564	-	chr5_32405395_-
chr14	55494966	55495021	mpeak_27489	55493843	55509669	SOCS4	NM	+	79.3363782242922	-1.8628621231947	0.00821557757080384	NA	2.1488289872881	2.9820081553955	2.18685343746008	13.3465320126117	4.28217053699894	10.2666740124409	140.74829866737	142.390889420135	170.574568121886	168.499966659222	152.017054063462	142.592694617235	5.97923	-1.93056570714729	-0.029571621294507	-	-
chr2	187490360	187490451	mpeak_53131	187454789	187541923	ITGAV	NM	+	14.6607836337558	-1.81920928447358	0.0311993260399526	NA	2.1488289872881	2.9820081553955	3.28028015619012	1.66831650157646	10.7054263424973	6.84444934162726	29.0091913283893	29.0745795151062	33.8962282806313	17.5173232665528	17.1286821479957	21.6740895818197	34.5343	-1.19210327114365	0.707670416576516	-	-
chr14	59964583	59964706	mpeak_27692	59951160	59970571	JKAMP	NM	+	42.8222771242481	-1.84384109897656	0.0437377765994925	NA	3.22324348093215	1.49100407769775	0	4.17079125394114	6.4232558054984	6.84444934162726	48.3486522139822	104.370285438843	94.0346978107835	67.5668183138465	78.1496123002306	99.2445154535953	7.09619	-1.88717622629256	0.0105195804944016	-	-
chr19	45597936	45598066	mpeak_46352	45596430	45649828	PPP1R37	NM	+	100.385573660281	-1.91475917049884	0.0030433138768041	NA	4.29765797457619	2.23650611654663	4.37370687492016	6.67326600630583	8.56434107399787	15.9703817971303	243.892090057199	199.794546411499	213.218210152358	167.665808408434	134.888371915466	203.051997134942	6.06482	-1.51654585009821	0.377670319377272	-	-
chr11	95982344	95982539	mpeak_17683	95713127	96076344	MAML2	NM	-	25.4872139215389	-1.80694051258914	0.03039450382626	NA	0	4.47301223309325	4.37370687492016	4.17079125394114	13.9170542452465	4.56296622775151	52.6463101885584	62.6221712633056	47.0173489053917	38.3712795362585	41.7511627357396	31.9407635942606	19.4962	-1.35634833042873	0.534224369127674	-	chr11_96249264_-
chr22	23525846	23525911	mpeak_58998	23522551	23657619	BCR	NM	+	55.0779053195583	-1.96949331203035	0.00733313451883831	NA	3.22324348093215	1.49100407769775	3.28028015619012	10.0098990094587	7.49379843974814	11.4074155693788	68.7625275932191	87.2237385453185	159.640300934586	65.8985018122701	94.2077518139766	148.296402401924	10.2789	-1.85453943808549	0.0334034555941733	-	-
chr19	6470804	6470863	mpeak_44025	6468129	6481819	DENND1C	NM	-	107.148042521373	-1.90746834584823	0.0111991425971478	NA	1.07441449364405	2.23650611654663	5.4671335936502	6.67326600630583	13.9170542452465	6.84444934162726	225.62704366525	228.123623887756	223.059050620928	238.569259725433	157.369767234711	176.814941325371	5.17057	-1.64403237572579	0.240834734797536	-	-
chr7	39826041	39826115	mpeak_82404	39773166	39831342	LINC00265	NR	+	8.28463238309842	-1.81624033403176	0.0496109395610884	NA	3.22324348093215	2.9820081553955	5.4671335936502	11.6782155110352	9.6348837082476	5.70370778468938	22.562704366525	8.20052242733763	6.56056031238024	13.3465320126117	3.2116279027492	6.84444934162726	156.944	-1.21075777584963	0.67342598751531	-	-
chr8	17829832	17829974	mpeak_86353	17780365	17885145	PCM1	NM	+	55.65957531837	-1.7779449810094	0.0287757860512511	NA	2.1488289872881	2.9820081553955	1.09342671873004	2.50247475236469	8.56434107399787	5.70370778468938	118.185594300845	120.771330293518	133.398059685065	78.4108755740935	83.5023254714792	110.651931022974	6.20085	-1.42995260755953	0.450077652357533	-	-
chr4	36130648	36130701	mpeak_67290	36069900	36245979	ARAP2	NM	-	37.2644878258035	-1.93989624368496	0.0117868646750633	NA	1.07441449364405	1.49100407769775	4.37370687492016	6.67326600630583	10.7054263424973	3.42222467081363	73.0601855677953	77.5322120402831	79.820150467293	68.4009765646347	56.7387596152359	63.8815271885211	11.3271	-1.58382137851438	0.285670751751909	-	-
chr7	111196746	111196883	mpeak_84520	110303777	111202573	IMMP2L	NM	-	21.0763357181704	-1.87232598059927	0.0208847712765951	NA	3.22324348093215	2.23650611654663	2.18685343746008	2.50247475236469	8.56434107399787	9.12593245550302	39.7533362648298	53.6761467971191	37.1765084368214	26.6930640252233	44.9627906384888	22.8148311387575	22.8075	-1.40094639311861	0.467282444997462	-	-
chr5	64955296	64955476	mpeak_71464	64920557	64960330	TRAPPC13	NM	+	25.6181498200704	-1.92201671774366	0.00509557712880909	NA	2.1488289872881	2.23650611654663	5.4671335936502	10.0098990094587	13.9170542452465	7.98519089856514	48.3486522139822	43.9846202920837	48.1107756241218	40.039596037835	40.6806201014899	44.4889207205772	25.7197	-1.69554837962045	0.165655642281548	-	-
chr15	93524092	93524152	mpeak_32751	93443550	93567601	CHD2	NM	+	58.6763615823407	-1.82709011109298	0.0162478882879791	NA	3.22324348093215	2.9820081553955	1.09342671873004	3.33663300315291	4.28217053699894	7.98519089856514	138.599469680082	148.354905730926	141.052046716175	64.2301853106936	110.265891327723	78.7111674287135	6.40774	-1.09620823981203	0.757313764292758	-	chr15_92980911_+
chr3	52963245	52963323	mpeak_62719	52939292	53080089	SFMBT1	NM	-	22.0537727600301	-1.81802874223631	0.049665338665613	NA	1.07441449364405	2.23650611654663	2.18685343746008	9.17574075867051	0	7.98519089856514	41.9021652521179	48.4576325251769	39.3633618742815	35.8688047838938	35.3279069302412	41.0666960497636	15.0086	-1.64220835802491	0.208548310695937	-	-
chr15	50636153	50636214	mpeak_30880	50570981	50647605	GABPB1	NM	-	25.5849903101819	-1.89724356009359	0.0484443960364249	NA	0	0.745502038848876	4.37370687492016	3.33663300315291	6.4232558054984	7.98519089856514	50.4974812012703	35.784097864746	57.9516160926922	50.0494950472937	38.5395348329904	51.3333700622045	12.963	-1.79342626599545	0.0437762983226404	-	-
chr14	39569264	39569395	mpeak_27013	39502532	39572437	SEC23A	NM	-	56.5308360146136	-1.88409681379179	0.0242657060545229	NA	1.07441449364405	1.49100407769775	2.18685343746008	6.67326600630583	6.4232558054984	4.56296622775151	100.994962402541	113.316309905029	107.155818435544	107.606414351681	88.8550386427279	138.029728389483	5.57875	-1.89375419882822	-0.0572971223546403	-	chr14_39100147_-
chr1	89273362	89273470	mpeak_4120	89149921	89298927	PKN2	NM	+	18.0759790170324	-1.80211993186064	0.0137684417444307	NA	4.29765797457619	4.47301223309325	3.28028015619012	6.67326600630583	7.49379843974814	14.8296402401924	39.7533362648298	35.784097864746	29.5225214057111	25.8589057744351	27.8341084904931	17.1111233540682	46.4654	-1.26674203033628	0.569307303590256	-	-
chr22	50187046	50187151	mpeak_60542	50168064	50221196	BRD1	NM	-	51.478357601525	-1.89041040014828	0.0219999226348963	NA	0	3.72751019424438	3.28028015619012	9.17574075867051	8.56434107399787	1.14074155693788	98.8461334152525	108.097795633087	130.117779528875	69.235134815423	110.265891327723	75.2889427578999	7.51172	-1.42989016166126	0.403704261576471	-	-
chr7	138943327	138943378	mpeak_85220	138916230	138982532	UBN2	NM	+	34.0025068519144	-1.89300822926047	0.0111505766636335	NA	3.22324348093215	2.23650611654663	2.18685343746008	10.0098990094587	10.7054263424973	4.56296622775151	63.3904551249989	68.5861875740966	62.3253229676123	47.547020294929	72.7968991289819	60.4593025177075	14.4352	-1.72500807781234	0.103880109069344	-	chr7_139258604_+
chr11	113694294	113694415	mpeak_18084	113670137	113746292	USP28	NM	-	59.0127255159659	-1.82239910035523	0.010918847650355	NA	5.37207246822024	2.9820081553955	0	12.5123737618234	8.56434107399787	9.12593245550302	109.590278351693	105.86128951654	115.903232185384	125.957895869023	102.772092887974	109.511189466036	8.86681	-1.85412203686073	-0.0296754886440753	-	chr11_113823618_-
chr6	25103518	25103578	mpeak_75952	25082107	25138620	CMAHP	NR	-	56.6168144598658	-1.80015034420153	0.0216697988635652	NA	0	2.9820081553955	3.28028015619012	4.17079125394114	9.6348837082476	3.42222467081363	73.0601855677953	188.612015828766	106.062391716814	66.7326600630583	137.029457183966	84.4148752134029	5.77843	-1.45998498796785	0.351709740604696	-	-
chr14	64342309	64342466	mpeak_27852	64319682	64692036	SYNE2	NM	+	72.7548532131456	-1.7999981995275	0.00547370669308339	NA	3.22324348093215	2.9820081553955	4.37370687492016	12.5123737618234	4.28217053699894	12.5481571263166	154.715687084743	135.681371070495	174.948274996807	133.465320126117	114.548061864722	119.777863478477	7.86317	-1.47180409587939	0.339414599136658	-	chr14_63875749_+
chr12	62781140	62781331	mpeak_21687	62654120	62797972	USP15	NM	+	35.8124043081199	-1.95793723092325	0.012303401257088	NA	2.1488289872881	0.745502038848876	6.56056031238024	20.0197980189175	12.8465116109968	5.70370778468938	50.4974812012703	60.3856651467589	65.6056031238024	65.0643435614818	71.7263564947322	68.4444934162726	19.0043	-2.02834701431702	-0.217701923921694	-	-
chr6	71415746	71415806	mpeak_77584	71377473	71569902	SMAP1	NM	+	65.7178229163375	-1.89329196457684	0.00415757994340605	NA	3.22324348093215	2.23650611654663	4.37370687492016	11.6782155110352	11.7759689767471	4.56296622775151	133.227397211862	131.208358837402	149.799460466016	109.274730853258	100.631007619475	126.622312820104	8.66425	-1.51053972426297	0.299723444884572	-	-
chrX	39917254	39917359	mpeak_94039	39911653	40036582	BCOR	NM	-	76.7292778502405	-1.75381485414187	0.00535187950260604	NA	2.1488289872881	7.45502038848876	5.4671335936502	15.8490067649763	13.9170542452465	6.84444934162726	181.576049425844	142.390889420135	189.162822340297	139.304427881634	105.983720790724	110.651931022974	10.2314	-1.2804843686079	0.527689310442372	-	-
chr21	30422847	30422980	mpeak_57723	30396937	30426386	USP16	NM	+	67.4867989677733	-1.80270169249113	0.0182439464355279	NA	2.1488289872881	2.9820081553955	4.37370687492016	10.844057260247	14.9875968794963	1.14074155693788	160.087759552963	125.98984456546	141.052046716175	139.304427881634	97.4193797167258	109.511189466036	8.07024	-1.50479434782838	0.302922493486064	-	-
chr3	37170561	37170648	mpeak_61707	37095452	37217851	LRRFIP2	NM	-	82.4953893935877	-1.75793114388949	0.0105533569234151	NA	1.07441449364405	2.9820081553955	3.28028015619012	5.8391077555176	10.7054263424973	7.98519089856514	169.75748999576	150.591411847473	169.481141403156	149.314326891093	163.793023040209	155.140851743551	5.19787	-1.74132730905107	0.065007809150805	-	-
chr5	5459635	5459701	mpeak_70379	5422785	5489261	ICE1	NM	+	49.4782319551784	-1.69301650049099	0.020327462829501	NA	3.22324348093215	6.70951834963988	0	8.34158250788228	8.56434107399787	12.5481571263166	107.441449364405	91.6967507784117	100.595258123164	102.601464846952	82.4317828372295	69.5852349732105	12.1842	-1.56820070192433	0.23534298845445	-	-
chr2	128468484	128468658	mpeak_51754	128464126	128568761	WDR33	NM	-	55.4210099490799	-1.76838960297658	0.00296410737078478	NA	2.1488289872881	4.47301223309325	5.4671335936502	13.3465320126117	10.7054263424973	17.1111233540682	102.069376896185	101.388277283447	106.062391716814	110.108889104046	96.3488370824761	95.8222907827816	13.6965	-1.76765909051493	0.0341472389248675	-	-
chr22	32104980	32105039	mpeak_59471	32081789	32146120	PRR14L	NM	-	27.5506427061451	-1.99307326656469	0.028355230891591	NA	2.1488289872881	0	2.18685343746008	7.50742425709406	5.35271317124867	5.70370778468938	42.9765797457619	44.7301223309325	50.2976290615819	62.5618688091171	53.5271317124867	53.6148531760802	10.8794	-2.09816458060326	-0.298305781140209	-	-
chr1	211541116	211541282	mpeak_8637	211499956	211545469	TRAF5	NM	+	87.5268698906708	-1.82415359215949	0.0075751017746908	NA	18.2650463919488	9.69152650503538	3.28028015619012	18.351481517341	43.8922480042391	21.6740895818197	177.278391451268	161.773942430206	188.069395621567	153.485118145034	101.701550253725	152.859368629675	23.0978	-1.42572806800284	0.369404234672064	-	-
chr1	6727797	6727917	mpeak_357	6695760	6761966	DNAJC11	NM	-	208.639881309494	-1.78985021813539	0.000123019909560907	0.099592957921477	6.44648696186429	6.70951834963988	7.65398703111028	26.6930640252233	19.2697674164952	20.5333480248818	475.965620684313	372.005517385589	408.941592805035	462.957829187467	285.834883344679	410.666960497636	5.83578	-1.67599501884148	0.116431842272356	-	-
chr16	88582906	88583058	mpeak_36451	88520013	88599555	ZFPM1	NM	+	23.357612433708	-1.70169967717157	0.0307861846736225	NA	2.1488289872881	2.9820081553955	2.18685343746008	5.8391077555176	6.4232558054984	5.70370778468938	61.2416261377108	34.2930937870483	53.577909217772	39.2054377870467	26.7635658562433	39.9259544928257	17.7264	-1.29581464869617	0.493768550858287	chr16:88583037:+	chr16_88516650_+
chr9	69066611	69066718	mpeak_90543	69065565	69087009	LOC100132352	NR	+	21.3898920382645	-1.69463036096291	0.0290994110844119	NA	1.07441449364405	4.47301223309325	1.09342671873004	7.50742425709406	9.6348837082476	3.42222467081363	38.6789217711857	46.2211264086303	36.0830817180913	35.8688047838938	40.6806201014899	31.9407635942606	18.4429	-1.63071771879746	0.15724131392211	-	-
chr2	27890201	27890260	mpeak_48519	27886337	27917500	SLC4A1AP	NM	+	63.311400170934	-1.74311730732478	0.00382707622333198	NA	4.29765797457619	6.70951834963988	6.56056031238024	13.3465320126117	26.7635658562433	7.98519089856514	124.63208126271	123.007836410064	137.771766559985	114.279680357987	97.4193797167258	96.9630323397195	15.7956	-1.4529672482391	0.320371996641343	-	chr2_27667390_+
chr1	40027089	40027211	mpeak_2484	40026794	40042521	PABPC4	NM	-	101.821626515748	-1.85893583109426	0.00293606122575363	NA	1.07441449364405	1.49100407769775	7.65398703111028	9.17574075867051	12.8465116109968	11.4074155693788	191.245779868641	192.33952602301	215.405063589818	182.680656922622	198.050387336201	198.489030907191	5.75215	-1.70981773820095	0.0484212020679311	-	-
chr22	41498561	41498728	mpeak_60086	41488613	41572776	EP300	NM	+	65.2392564502925	-1.74660935705921	0.0253969301066546	NA	0	4.47301223309325	6.56056031238024	11.6782155110352	10.7054263424973	1.14074155693788	143.971542148302	157.300930197113	156.360020778396	111.777205605623	89.9255812769777	88.9778414411544	7.87819	-1.09225691462594	0.654754561026176	-	-
chr2	44023987	44024038	mpeak_49081	44001177	44036843	DYNC2LI1	NM	+	40.1508784540953	-1.83862925486551	0.0250069574222036	NA	1.07441449364405	0.745502038848876	4.37370687492016	9.17574075867051	2.14108526849947	6.84444934162726	96.6973044279644	71.5681957294921	74.3530168736428	68.4009765646347	63.1620154207343	83.274133656465	8.34121	-1.55200994869939	0.17544633887327	chr2:44024038:+	chr2_43796898_+
chr10	95280468	95280595	mpeak_12844	95256368	95287706	CEP55	NM	+	82.4507865372248	-1.6676255887109	0.0209016576096046	NA	2.1488289872881	2.9820081553955	4.37370687492016	3.33663300315291	8.56434107399787	13.6888986832545	163.311003033895	198.303542333801	164.014007809506	142.641060884787	143.452712989464	142.592694617235	5.96978	-1.4288836538709	0.294120768685249	-	-
chr17	47872933	47872991	mpeak_39942	47865980	47904762	KAT7	NM	+	90.2320741736181	-1.63459894216175	0.0450519059809076	NA	4.29765797457619	5.96401631079101	0	10.844057260247	13.9170542452465	4.56296622775151	189.096950881353	189.357517867614	180.415408590457	157.655909398975	132.747286646967	193.926064679439	6.57171	-1.5148195960524	0.20652425101946	-	-
chr2	75924432	75924508	mpeak_50301	75891909	75938111	GCFC2	NM	-	16.0037738682687	-1.91114951401572	0.0301486744621507	NA	2.1488289872881	0	8.74741374984033	9.17574075867051	5.35271317124867	7.98519089856514	27.9347768347453	29.0745795151062	40.4567885930115	25.8589057744351	18.1992247822455	17.1111233540682	37.1874	-1.04696889171725	0.672094503469101	-	-
chr17	65131679	65131740	mpeak_40822	65074702	65241319	HELZ	NM	-	59.3716280737635	-1.78673392808714	0.0170001832447999	NA	4.29765797457619	1.49100407769775	2.18685343746008	7.50742425709406	7.49379843974814	9.12593245550302	105.292620377117	112.57080786618	136.678339841255	97.5965153422227	138.099999818216	90.1185829980923	7.74842	-1.5970081423219	0.12190214002218	-	-
chr5	157272908	157272962	mpeak_74355	157215000	157286183	CLINT1	NM	-	89.583912318553	-1.65492804921376	0.0200055554054059	NA	4.29765797457619	2.9820081553955	4.37370687492016	3.33663300315291	12.8465116109968	17.1111233540682	217.031727716098	149.845909808624	180.415408590457	155.987592897399	165.934108308709	160.844559528241	6.83976	-1.5145262248803	0.180988672383217	-	-
chr13	98015833	98015900	mpeak_25835	97874542	98043575	MBNL2	NM	+	25.6272016768946	-1.71788180964359	0.0402653127383781	NA	1.07441449364405	2.23650611654663	3.28028015619012	5.8391077555176	8.56434107399787	1.14074155693788	58.0183826567786	52.1851427194213	54.671335936502	42.5420707901997	46.0333332727386	31.9407635942606	11.9672	-1.23776225597904	0.452144744003803	-	-
chr3	185310884	185310937	mpeak_65843	185304030	185347569	SENP2	NM	+	68.2846529828774	-1.81053178127012	0.0228123715333558	NA	2.1488289872881	1.49100407769775	4.37370687492016	10.844057260247	3.2116279027492	6.84444934162726	107.441449364405	151.336913886322	178.228555152997	130.962845373752	85.6434107399787	136.888986832545	5.67675	-1.38300063528625	0.305965319158168	-	chr3_185593146_+
chr1	211541370	211541477	mpeak_8638	211499956	211545469	TRAF5	NM	+	81.7237146835197	-1.67564347074808	0.0202162987545607	NA	6.44648696186429	2.23650611654663	4.37370687492016	2.50247475236469	12.8465116109968	17.1111233540682	177.278391451268	161.773942430206	188.069395621567	153.485118145034	101.701550253725	152.859368629675	8.48535	-1.31387757073438	0.369404234672064	-	-
chr19	41213295	41213424	mpeak_46060	41198278	41222790	ADCK4	NM	-	54.618308373697	-1.67773833656094	0.0368543831281545	NA	2.1488289872881	3.72751019424438	2.18685343746008	9.17574075867051	10.7054263424973	2.28148311387575	96.6973044279644	92.4422528172606	147.612607028555	82.5816668280346	96.3488370824761	109.511189466036	8.10185	-1.45870731781569	0.223407500912244	-	-
chr6	52235395	52235450	mpeak_77385	52226925	52267959	PAQR8	NM	+	36.1543143622797	-1.80164604268289	0.0353299353321471	NA	6.44648696186429	0.745502038848876	4.37370687492016	13.3465320126117	8.56434107399787	3.42222467081363	66.613698605931	81.2597222345275	87.4741374984033	36.7029630346821	61.0209301522348	63.8815271885211	18.5853	-1.13117143056204	0.54231729752129	-	-
chr14	21968900	21968966	mpeak_26429	21966513	21979517	METTL3	NM	-	65.6242702298806	-1.6643591498572	0.026782651272309	NA	2.1488289872881	2.9820081553955	5.4671335936502	11.6782155110352	18.1992247822455	1.14074155693788	109.590278351693	146.863901653229	131.211206247605	120.952946364293	122.04186030447	115.214897250726	8.51918	-1.54932607554129	0.114007505392712	-	-
chr2	27884880	27885000	mpeak_48517	27876614	27886707	SUPT7L	NM	-	103.980186784575	-1.57089419617477	0.0357188420717209	NA	2.1488289872881	2.9820081553955	4.37370687492016	6.67326600630583	5.35271317124867	18.251864911006	253.561820499995	160.282938352508	188.069395621567	201.032138439963	207.685271044448	197.348289350253	5.04846	-1.67157316288586	-0.00991645022201354	-	-
chr5	34941215	34941301	mpeak_70764	34929697	34954657	DNAJC21	NM	+	63.5638896809359	-1.60702095893204	0.0376039123037666	NA	7.52090145550834	5.21851427194213	2.18685343746008	10.0098990094587	25.6930232219936	3.42222467081363	131.078568224574	120.771330293518	135.584913122525	114.279680357987	96.3488370824761	110.651931022974	12.8395	-1.39024256136641	0.270120400026578	-	-
chr6	12160785	12160928	mpeak_75562	12012723	12163515	HIVEP1	NM	+	46.2843871543079	-1.63061462505473	0.0349386127398804	NA	3.22324348093215	2.23650611654663	1.09342671873004	4.17079125394114	5.35271317124867	7.98519089856514	100.994962402541	89.4602446618651	97.3149779669736	63.3960270599054	87.7844960084782	92.400066111968	7.10616	-1.41780533031927	0.240517956547979	-	-
chr1	22050998	22051054	mpeak_1145	22005932	22109688	USP48	NM	-	157.202373409832	-1.69256266643775	0.00388298974614212	NA	3.22324348093215	4.47301223309325	6.56056031238024	16.6831650157646	21.4108526849947	6.84444934162726	286.868669802961	340.694431753936	283.197520151081	245.242525731739	323.30387554342	347.926174866052	5.13082	-1.65629909082491	-0.0090197958167082	-	-
chr6	25099362	25099478	mpeak_75950	25082107	25138620	CMAHP	NR	-	61.8425309916622	-1.70931667037724	0.00273953472241996	NA	5.37207246822024	14.1645387381286	5.4671335936502	25.0247475236469	22.4813953192444	13.6888986832545	73.0601855677953	188.612015828766	106.062391716814	66.7326600630583	137.029457183966	84.4148752134029	23.3742	-1.29127057697588	0.351709740604696	-	chr6_25099190_-
chr8	124823362	124823674	mpeak_88889	124780881	124824758	FAM91A1	NM	+	122.338471704807	-1.6246725393041	4.0331421448321e-05	NA	11.8185594300845	13.4190366992798	10.9342671873004	31.6980135299527	29.9751937589925	34.2222467081363	221.329385690674	250.488685053222	250.394718589179	205.202929693904	188.415503627953	220.16312048901	15.6334	-1.40659450744184	0.234698679890308	chr8:124823678:+	chr8_123811390_+;chr8_123811445_+
chr13	49066604	49066703	mpeak_25252	49064387	49107392	RCBTB2	NM	-	31.6838747420821	-1.6129244000183	0.0197742397602846	NA	4.29765797457619	1.49100407769775	3.28028015619012	10.844057260247	5.35271317124867	12.5481571263166	65.5392841122869	32.8020897093505	71.0727367174526	65.0643435614818	41.7511627357396	66.1630103023969	16.1509	-1.66430120361303	-0.0300388286289559	-	-
chr7	45767307	45767501	mpeak_82670	45764079	45808617	SEPT7P2	NR	-	10.0155703976842	-1.59211124626956	0.0387784578026375	NA	7.52090145550834	14.1645387381286	8.74741374984033	13.3465320126117	24.6224805877439	10.2666740124409	8.59531594915239	11.1825305827331	7.65398703111028	4.17079125394114	5.35271317124867	4.56296622775151	335	-0.664471268878	0.961540864617432	-	-
chr10	64957166	64957284	mpeak_11792	64927894	65225761	JMJD1C	NM	-	26.9131790899321	-1.52017220805838	0.00512266869092588	NA	27.9347768347453	41.748114175537	27.335667968251	33.3663300315291	59.9503875179851	26.2370558095712	18.2650463919488	40.2571100978393	17.4948274996807	11.6782155110352	10.7054263424973	7.98519089856514	391.429	-0.301327008760363	1.32373032816252	-	chr10_63197413_-
chr17	61805471	61805586	mpeak_40585	61781942	61819330	STRADA	NM	-	74.3228873100749	-1.65725801984701	0.0043949646661869	NA	5.37207246822024	5.96401631079101	7.65398703111028	25.8589057744351	12.8465116109968	10.2666740124409	124.63208126271	158.791934274811	165.107434528236	132.631161875328	125.253488207219	117.496380364601	12.8304	-1.36671414410154	0.256853400705497	-	-
chr12	124071297	124071497	mpeak_23873	124069075	124081151	TMED2	NM	+	113.270007225268	-1.58673664891255	0.00572825321952968	NA	3.22324348093215	3.72751019424438	6.56056031238024	12.5123737618234	9.6348837082476	19.3926064679439	169.75748999576	203.522056605743	275.54353311997	218.549461706516	192.697674164952	244.118693184706	6.22304	-1.62032850581718	-0.0144753128070309	-	chr12_123586781_+;chr12_123586874_+;chr12_123586912_+
chr17	77753407	77753540	mpeak_41449	77751976	77757530	CBX2	NM	+	11.2464671659287	-1.64552528144732	0.0481472442999436	NA	2.1488289872881	5.96401631079101	13.1211206247605	8.34158250788228	11.7759689767471	9.12593245550302	20.4138753792369	22.3650611654663	15.3079740622206	10.844057260247	6.4232558054984	9.12593245550302	120.085	-0.461741345573847	1.13804433443902	chr17:77753538:+	chr17_79779739_+
chr3	38549113	38549287	mpeak_61768	38537762	38565391	EXOG	NM	+	88.8524851579797	-1.59193184848854	0.0161966575103178	NA	4.29765797457619	3.72751019424438	3.28028015619012	8.34158250788228	16.058139513746	5.70370778468938	160.087759552963	175.192979129486	209.937929996168	161.826700652916	146.664340892214	171.111233540682	6.47896	-1.41290966422179	0.184996459432447	-	-
chr7	74993655	74993803	mpeak_83303	74988446	74996017	STAG3L1	NR	+	12.1520855626877	-1.63549858517487	0.0263024444780049	NA	6.44648696186429	2.9820081553955	6.56056031238024	10.844057260247	9.6348837082476	6.84444934162726	30.0836058220334	17.892048932373	17.4948274996807	18.351481517341	10.7054263424973	7.98519089856514	78.2684	-0.773051792994658	0.821678763636689	-	-
chr19	58353324	58353468	mpeak_47497	58341661	58355623	ZNF587B	NM	+	38.6382589323993	-1.56690304494764	0.0385444053033446	NA	1.07441449364405	2.23650611654663	5.4671335936502	10.0098990094587	3.2116279027492	5.70370778468938	110.664692845337	60.3856651467589	83.1004306234831	63.3960270599054	55.6682169809862	62.7407856315832	10.2165	-1.10833810769526	0.483292594864024	-	-
chr3	101383376	101383565	mpeak_63458	101370527	101395988	ZBTB11	NM	-	43.6522866663592	-1.56363013117614	0.0309956267743458	NA	0	5.21851427194213	5.4671335936502	8.34158250788228	11.7759689767471	9.12593245550302	93.4740609470322	76.7867100014342	83.1004306234831	70.9034513169994	70.6558138604824	88.9778414411544	12.8959	-1.45244081733242	0.136196632942246	-	chr3_101664565_-
chr1	243504334	243504399	mpeak_9748	243419306	243663057	SDCCAG8	NM	+	26.9685123027818	-1.69183349005842	0.0359720003444751	NA	5.37207246822024	1.49100407769775	2.18685343746008	7.50742425709406	6.4232558054984	4.56296622775151	45.12540873305	79.7687181568297	51.3910557803119	37.5371212854703	50.3155038097375	31.9407635942606	15.6839	-1.03105116537131	0.557362927623999	-	-
chr16	74941125	74941182	mpeak_36103	74908342	75019017	WDR59	NM	-	38.0043122168388	-1.71729407124721	0.0298296975804538	NA	4.29765797457619	0.745502038848876	5.4671335936502	10.844057260247	10.7054263424973	1.14074155693788	83.8043305042358	85.7327344676207	76.5398703111028	59.2252358059642	51.3860464439872	66.1630103023969	13.6224	-1.11026795340852	0.477200955080902	-	-
chr5	131050051	131050106	mpeak_73090	130980456	131132756	FNIP1	NM	-	73.9761485895022	-1.46394812781479	0.0304724292063074	NA	3.22324348093215	5.21851427194213	3.28028015619012	5.00494950472937	10.7054263424973	12.5481571263166	151.492443603811	141.645387381286	174.948274996807	148.480168640305	93.1372091797269	138.029728389483	7.98532	-1.26946316275129	0.302114931195663	-	-
chr9	111695215	111695297	mpeak_91682	111631462	111696608	IKBKAP	NM	-	68.1846442353825	-1.56347329891976	0.0358945531731694	NA	6.44648696186429	2.23650611654663	1.09342671873004	5.00494950472937	7.49379843974814	14.8296402401924	119.260008794489	148.354905730926	134.491486403795	131.79700362454	92.0666665454771	155.140851743551	7.16528	-1.48302223232203	0.0853622405225734	-	-
chr6	24666349	24666570	mpeak_75887	24651297	24667115	TDP2	NM	-	39.8214490008622	-1.68564468571541	0.0211467572697483	NA	5.37207246822024	1.49100407769775	5.4671335936502	12.5123737618234	11.7759689767471	6.84444934162726	49.4230667076262	79.0232161179808	106.062391716814	70.0692930662112	55.6682169809862	74.148201200962	16.0806	-1.33623758042613	0.230465944148551	chr6:24666407:-	chr6_24666191_-
chr17	35764598	35764733	mpeak_38800	35444374	35766902	ACACA	NM	-	86.7062959628705	-1.52667463661639	0.0190916159048913	NA	8.59531594915239	5.96401631079101	4.37370687492016	10.0098990094587	28.9046511247428	10.2666740124409	191.245779868641	161.773942430206	164.014007809506	156.821751148187	127.394573475718	171.111233540682	11.6907	-1.37720163352332	0.183353622344949	-	-
chr3	14708985	14709115	mpeak_61107	14693252	14712402	CCDC174	NM	+	40.9026638345226	-1.48331934872659	0.00877871428460144	NA	5.37207246822024	14.9100407769775	8.74741374984033	11.6782155110352	22.4813953192444	27.377797366509	67.688113099575	99.1517711669005	65.6056031238024	52.5519697996584	51.3860464439872	63.8815271885211	36.2765	-1.08394261721931	0.469981683512561	-	-
chr2	75928327	75928512	mpeak_50302	75891909	75938111	GCFC2	NM	-	16.2104826454634	-1.56406912707461	0.0399414844210926	NA	6.44648696186429	2.9820081553955	3.28028015619012	10.844057260247	3.2116279027492	9.12593245550302	27.9347768347453	29.0745795151062	40.4567885930115	25.8589057744351	18.1992247822455	17.1111233540682	37.6386	-0.867156234864166	0.672094503469101	chr2:75928443:-	-
chr10	103903614	103903680	mpeak_13322	103892750	103909682	PPRC1	NM	+	245.034446690133	-1.5310402353167	0.000542317359996259	0.14520805132821	16.1162174046607	13.4190366992798	10.9342671873004	34.2004882823174	34.2573642959915	17.1111233540682	574.811754099566	494.267851756805	554.367346396131	397.059327375197	401.45348784365	392.41509558663	7.16908	-1.08025204122734	0.446974157201621	-	-
chr1	235996920	235996971	mpeak_9576	235992336	236047008	LYST	NR	-	48.1557722591768	-1.52816530977483	0.0267467546303653	NA	6.44648696186429	4.47301223309325	8.74741374984033	5.8391077555176	19.2697674164952	14.8296402401924	137.525055186438	74.5502038848876	91.8478443733234	74.2400843201523	72.7968991289819	67.3037518593347	18.7899	-1.02201018620313	0.503800289690905	-	chr1_235833656_-
chr10	13633839	13633894	mpeak_10536	13628938	13672259	PRPF18	NM	+	35.7385562744377	-1.45418580579863	0.0260309772563652	NA	4.29765797457619	6.70951834963988	3.28028015619012	12.5123737618234	18.1992247822455	9.12593245550302	77.3578435423715	51.4396406805724	61.2318962488823	75.0742425709406	50.3155038097375	59.3185609607696	22.7405	-1.47937913263939	0.0409737374486712	-	-
chr2	240002543	240002602	mpeak_54976	239974832	240322643	HDAC4	NM	-	27.3585904923641	-1.54534891318117	0.0423811347694707	NA	1.07441449364405	2.9820081553955	3.28028015619012	6.67326600630583	7.49379843974814	4.56296622775151	50.4974812012703	65.6041794187011	43.7370687492016	37.5371212854703	53.5271317124867	51.3333700622045	13.5556	-1.35214951141497	0.166691955001437	chr2:240002551:-	chr2_239080851_-
chr9	127360964	127361193	mpeak_92280	127285072	127533589	NR6A1	NM	-	79.8643808385612	-1.48096689687271	0.00863653038016272	NA	135.37622619915	122.262334371216	142.145473434905	191.856397681293	138.099999818216	175.674199768433	13.9673884173726	7.45502038848876	15.3079740622206	4.17079125394114	7.49379843974814	4.56296622775151	3430.95	-0.338862911114435	1.17852820660511	chr9:127360962:-	-
chr2	17898006	17898180	mpeak_48069	17846880	17935096	SMC6	NM	-	22.2964834331412	-1.51595398445585	0.0282999979422604	NA	5.37207246822024	4.47301223309325	10.9342671873004	10.0098990094587	13.9170542452465	15.9703817971303	61.2416261377108	25.3470693208618	37.1765084368214	26.6930640252233	26.7635658562433	29.6592804803848	47.7821	-0.94114172759614	0.574409188788245	-	chr2_17716749_-;chr2_17716876_-
chr15	74333418	74333481	mpeak_31900	74287013	74336561	PML	NM	+	67.0194162682543	-1.4317700500335	0.0467044401739311	NA	4.29765797457619	5.21851427194213	2.18685343746008	9.17574075867051	18.1992247822455	1.14074155693788	160.087759552963	134.190366992798	118.090085622844	120.952946364293	117.759689767471	112.93341413685	8.01695	-1.28487523694754	0.229809112478547	-	-
chr3	33868680	33868759	mpeak_61656	33840062	33907842	PDCD6IP	NM	+	58.9136359617901	-1.44821135183423	0.0272329972372622	NA	1.07441449364405	8.20052242733763	3.28028015619012	12.5123737618234	11.7759689767471	9.12593245550302	112.813521832625	111.079803788482	118.090085622844	91.7574075867051	100.631007619475	126.622312820104	10.8486	-1.41217760756797	0.10032140403366	chr3:33868762:+	-
chr9	111670581	111670649	mpeak_91677	111631462	111696608	IKBKAP	NM	-	68.6899766778635	-1.63406613056576	0.028227391819616	NA	0	2.9820081553955	8.74741374984033	11.6782155110352	11.7759689767471	7.98519089856514	119.260008794489	148.354905730926	134.491486403795	131.79700362454	92.0666665454771	155.140851743551	8.93284	-1.42244064487271	0.0853622405225734	-	-
chr1	120269973	120270079	mpeak_5437	120254418	120286508	PHGDH	NM	+	365.732056080476	-1.49675446243662	0.000776601979523226	0.163230230881271	34.3812637966096	32.8020897093505	20.7751076558708	99.2648318437992	72.7968991289819	65.022268745459	555.472293213973	886.401924191313	641.841483894534	565.559294034419	644.46666581834	770.000550933067	12.4306	-1.43050403226893	0.0736387053028425	-	-
chr3	50030651	50030759	mpeak_62456	49977476	50114440	RBM6	NM	+	69.0800327674677	-1.41932724255989	0.0383519932436661	NA	2.1488289872881	5.21851427194213	3.28028015619012	6.67326600630583	13.9170542452465	5.70370778468938	143.971542148302	158.046432235962	121.370365779035	128.460370621387	112.406976596222	127.763054377042	7.34668	-1.30420371620393	0.199806481557837	-	-
chr14	73678592	73678656	mpeak_28299	73603142	73685841	PSEN1	NM	+	72.5881549473589	-1.43120358424013	0.0485215095084548	NA	2.1488289872881	8.20052242733763	1.09342671873004	13.3465320126117	8.56434107399787	9.12593245550302	103.143791389829	166.992456702148	153.079740622206	128.460370621387	126.324030841469	150.5778855158	7.74329	-1.43954271686164	0.0621822587715302	-	-
chr15	35256425	35256500	mpeak_30077	35149307	35261995	AQR	NM	-	64.5804468302124	-1.53138468537406	0.0212013230258462	NA	7.52090145550834	3.72751019424438	3.28028015619012	9.17574075867051	14.9875968794963	5.70370778468938	137.525055186438	136.426873109344	148.706033747286	80.0791920756699	109.195348693473	118.637121921539	9.99717	-1.03964972156813	0.456974114697749	-	-
chr7	104670339	104670415	mpeak_84302	104654636	104752271	KMT2E	NM	+	69.9624457079245	-1.43031840680142	0.00646717417392676	NA	9.66973044279644	8.20052242733763	6.56056031238024	13.3465320126117	13.9170542452465	18.251864911006	113.887936326269	129.717354759704	219.778770464738	95.0940405898581	85.6434107399787	125.481571263166	14.9435	-0.897654496689462	0.597644515359652	-	-
chr4	57832127	57832257	mpeak_67877	57829827	57843826	NOA1	NM	-	76.639684019268	-1.48529965073358	0.0316492263951811	NA	4.29765797457619	6.70951834963988	3.28028015619012	6.67326600630583	18.1992247822455	4.56296622775151	134.301811705506	206.504064761139	165.107434528236	69.235134815423	144.523255623714	156.281593300489	8.38362	-1.04280592317902	0.451209032188637	-	-
chr6	25094913	25095129	mpeak_75948	25082107	25138620	CMAHP	NR	-	57.4716604057312	-1.56256249097792	0.0442684606730694	NA	5.37207246822024	2.9820081553955	2.18685343746008	10.0098990094587	7.49379843974814	5.70370778468938	73.0601855677953	188.612015828766	106.062391716814	66.7326600630583	137.029457183966	84.4148752134029	9.07517	-1.13858251351209	0.351709740604696	-	-
chr2	225741586	225741655	mpeak_54457	225630554	225907330	DOCK10	NM	-	84.9457457239879	-1.48559666157782	0.0156579183307835	NA	3.22324348093215	6.70951834963988	4.37370687492016	15.8490067649763	9.6348837082476	6.84444934162726	164.385417527539	190.848521945312	182.602262027917	123.455421116658	139.170542452465	172.251975097619	7.91147	-1.17613180872089	0.306556342780627	-	-
chr4	76837850	76838011	mpeak_68114	76832506	76862166	NAAA	NM	-	61.3503747635223	-1.45408906985465	0.0458641036343436	NA	82.7299160105917	99.1517711669005	124.650645935225	121.787104615081	130.606201378468	133.466762161732	5.37207246822024	17.1465468935241	7.65398703111028	5.00494950472937	7.49379843974814	1.14074155693788	5292.06	-0.332038492334497	1.1454496776326	-	chr4_75916696_-;chr4_75916822_-
chr14	51131151	51131211	mpeak_27274	51102102	51135071	SAV1	NM	-	65.1909235524943	-1.39648860786393	0.0174661752607815	NA	3.22324348093215	8.20052242733763	6.56056031238024	15.0148485141881	11.7759689767471	21.6740895818197	135.37622619915	113.316309905029	114.809805466654	148.480168640305	92.0666665454771	111.792672579912	14.0969	-1.43020037489343	0.044998404535892	chr14:51131151:-	chr14_50664418_-
chr6	64410289	64410361	mpeak_77541	64345706	64421481	PHF3	NM	+	101.76049352223	-1.49690662173688	0.0149937088558965	NA	6.44648696186429	3.72751019424438	2.18685343746008	14.1806902633999	9.6348837082476	7.98519089856514	240.668846576267	178.174987284881	192.443102496487	205.202929693904	208.755813678698	151.718627072738	5.59637	-1.36328344197309	0.111870277938588	-	-
chr1	32651927	32651990	mpeak_1921	32645344	32660502	TXLNA	NM	+	195.072934523833	-1.59151349953146	0.00728941253902659	0.312914871268102	8.59531594915239	2.23650611654663	15.3079740622206	20.0197980189175	24.6224805877439	15.9703817971303	467.370304735161	404.807607094939	355.363683587263	382.044478861009	295.469767052927	349.06691642299	6.04956	-1.21337127737032	0.257924218697666	-	-
chr13	42891779	42891832	mpeak_24999	42846288	42893223	AKAP11	NM	+	43.753238622942	-1.5698907547708	0.00927567524636357	NA	11.8185594300845	2.23650611654663	3.28028015619012	13.3465320126117	13.9170542452465	17.1111233540682	89.176402972456	74.5502038848876	76.5398703111028	86.7524580819758	61.0209301522348	75.2889427578999	20.3063	-1.35602107137499	0.107188469390544	-	-
chr5	178032470	178032537	mpeak_74942	178030758	178054054	CLK4	NM	-	56.0902928638649	-1.55867689101074	0.0487898054237784	NA	7.52090145550834	0.745502038848876	0	5.8391077555176	6.4232558054984	5.70370778468938	136.450640692794	117.043820099273	106.062391716814	99.2648318437992	89.9255812769777	98.1037738966574	6.27972	-1.11994327768502	0.323691102833631	-	-
chr6	90363882	90364059	mpeak_78047	90353912	90529513	MDN1	NM	-	47.0954812724959	-1.37913099319534	0.0190516099649991	NA	3.22324348093215	7.45502038848876	4.37370687492016	14.1806902633999	9.6348837082476	15.9703817971303	87.0275739851679	82.7507263122252	88.5675642171333	92.5915658374934	92.0666665454771	67.3037518593347	16.5031	-1.40230686650224	0.0360977120855768	-	-
chr2	101911503	101911658	mpeak_51101	101893743	101925178	RNF149	NM	-	167.085175851279	-1.45153294196276	0.0297338524411279	NA	2.1488289872881	5.21851427194213	13.1211206247605	10.0098990094587	27.8341084904931	9.12593245550302	323.398762586859	336.966921559692	388.166485149164	310.306869293221	290.117053881678	288.607613905283	5.32732	-1.19692592650586	0.238064621899377	-	chr2_101295146_-
chr6	35324573	35324742	mpeak_76682	35310334	35393608	PPARD	NM	+	28.5693928563246	-1.56647454264079	0.0181610690902828	NA	6.44648696186429	14.9100407769775	3.28028015619012	14.1806902633999	27.8341084904931	19.3926064679439	41.9021652521179	40.2571100978393	51.3910557803119	31.6980135299527	65.3031006892338	26.2370558095712	53.7576	-1.31759729990302	0.11593438807513	chr6:35324633:+	chr6_35356871_+
chr11	108100037	108100096	mpeak_17896	108093558	108236051	ATM	NM	+	24.8133974288289	-1.35659173574524	0.0367355919477766	NA	7.52090145550834	16.4010448546753	6.56056031238024	17.5173232665528	18.1992247822455	20.5333480248818	50.4974812012703	26.0925713597107	48.1107756241218	26.6930640252233	29.9751937589925	29.6592804803848	65.19	-0.883868888132426	0.530578292703779	chr11:108100091:+	chr11_108229364_+
chr1	46766883	46767030	mpeak_3021	46744756	46769038	LRRC41	NM	-	80.6493231630034	-1.40469498957106	0.0144045879766336	NA	12.8929739237286	5.96401631079101	5.4671335936502	25.0247475236469	18.1992247822455	14.8296402401924	195.543437843217	131.208358837402	139.958619997445	106.772256100893	148.805426160713	163.126042642116	14.9195	-1.25499800649524	0.156597914944225	-	chr1_46301217_-
chr15	65793066	65793127	mpeak_31548	65739344	65810035	DPP8	NM	-	73.446077490471	-1.38662287036998	0.026744872727694	NA	2.1488289872881	4.47301223309325	5.4671335936502	10.0098990094587	14.9875968794963	5.70370778468938	148.269200122879	158.791934274811	121.370365779035	148.480168640305	132.747286646967	128.90379593398	7.48556	-1.3446033147585	0.0629788788295231	-	chr15_65500739_-
chr10	96112648	96112865	mpeak_12876	96094062	96122733	NOC3L	NM	-	52.1947244757837	-1.44972660294244	0.0181601223316179	NA	8.59531594915239	2.23650611654663	3.28028015619012	9.17574075867051	12.8465116109968	13.6888986832545	100.994962402541	90.205746700714	102.782111560624	87.586616332764	88.8550386427279	106.088964795223	12.6124	-1.33944171977138	0.05732462072696	-	-
chr1	121284299	121284479	mpeak_5488	121260909	121310573	EMBP1	NR	+	25.2404636053051	-1.36855462966677	0.0373244498297487	NA	6.44648696186429	10.4370285438843	10.9342671873004	15.8490067649763	26.7635658562433	13.6888986832545	37.6045072775417	33.5475917481994	52.484482499042	41.7079125394114	20.3403100507449	33.0815051511984	70.3194	-1.01716519443017	0.378137515904019	-	-
chr10	72604223	72604283	mpeak_12073	72575703	72636951	SGPL1	NM	+	110.772672452737	-1.41168747881375	0.0396953267066437	NA	2.1488289872881	5.96401631079101	15.3079740622206	16.6831650157646	5.35271317124867	22.8148311387575	250.338577019063	235.578644276245	242.740731558069	193.524714182869	156.299224600461	182.51864911006	8.18178	-0.937339253569904	0.452886754697648	-	-
chr15	38793997	38794123	mpeak_30136	38782889	38857007	RASGRP1	NM	-	300.001197180315	-1.40500419561454	0.00348703807979892	0.258717456638591	16.1162174046607	10.4370285438843	10.9342671873004	23.3564310220704	44.9627906384888	25.0963142526333	628.532478781768	562.854039330901	583.889867801842	692.35134815423	471.038759069883	530.444823976113	5.88338	-1.31725238149847	0.0677503627316925	-	-
chr14	45696852	45696999	mpeak_27120	45673415	45722605	MIS18BP1	NM	-	30.7137026051438	-1.35413852840209	0.0464415513942747	NA	4.29765797457619	5.96401631079101	5.4671335936502	8.34158250788228	10.7054263424973	5.70370778468938	85.9531594915239	61.8766692244567	56.8581893739621	60.0593940567525	25.6930232219936	37.6444713789499	23.569	-0.654060967890252	0.730120634497011	-	-
chr1	92743991	92744208	mpeak_4349	92712203	92764566	GLMN	NM	-	16.3645506059965	-1.37461996107448	0.0390237598837258	NA	4.29765797457619	6.70951834963988	6.56056031238024	10.844057260247	12.8465116109968	9.12593245550302	30.0836058220334	29.820081553955	25.1488145307909	20.8539562697057	14.9875968794963	25.0963142526333	58.026	-0.901493104941955	0.481014662910403	-	-
chr19	36564016	36564090	mpeak_45707	36545782	36595669	WDR62	NM	+	91.3778925445966	-1.29533813287164	0.0311976763310923	NA	4.29765797457619	8.20052242733763	4.37370687492016	9.17574075867051	13.9170542452465	12.5481571263166	240.668846576267	176.683983207184	157.453447497126	152.650959894246	147.734883526463	168.829750426806	7.62122	-1.07891451679964	0.292824856610299	-	chr19_36073171_+
chr5	159835655	159835710	mpeak_74407	159830471	159846168	SLU7	NM	-	76.9408511955484	-1.38231293164638	0.0469810243901345	NA	4.29765797457619	1.49100407769775	3.28028015619012	5.8391077555176	5.35271317124867	12.5481571263166	154.715687084743	126.735346604309	160.733727653316	166.831650157646	126.324030841469	155.140851743551	5.27517	-1.38831240994895	-0.0198040336311937	-	-
chr2	231617761	231617872	mpeak_54657	231577556	231683230	CAB39	NM	+	171.428786539848	-1.31124074345873	0.0350600526651075	NA	10.7441449364405	5.96401631079101	6.56056031238024	6.67326600630583	28.9046511247428	13.6888986832545	306.208130688554	348.894954181274	435.183834054556	296.960337280609	319.021705006421	278.340939892842	5.40854	-1.08222428346028	0.285839987491582	-	-
chr4	159636708	159636857	mpeak_69758	159630976	159644552	PPID	NM	-	226.029166086876	-1.40500798308747	0.00130017100019988	0.19195517744112	9.66973044279644	6.70951834963988	10.9342671873004	23.3564310220704	25.6930232219936	25.0963142526333	382.491559737281	469.666284474792	417.689006554876	415.410808892538	479.603100143881	446.02994876271	5.53541	-1.44074932085994	-0.0787019082482736	-	chr4_158715662_-
chr1	89264139	89264328	mpeak_4119	89149921	89298927	PKN2	NM	+	19.4042570742072	-1.34939364016698	0.0292665272884257	NA	6.44648696186429	8.94602446618651	5.4671335936502	15.0148485141881	8.56434107399787	12.5481571263166	39.7533362648298	35.784097864746	29.5225214057111	25.8589057744351	27.8341084904931	17.1111233540682	54.0557	-0.792376696364343	0.569307303590256	-	chr1_88798643_+
chr9	130699058	130699164	mpeak_92478	130698059	130700763	DPM2	NM	-	68.0206051343676	-1.3926172535922	0.015912282257935	NA	2.1488289872881	5.96401631079101	9.84084046857037	14.1806902633999	11.7759689767471	9.12593245550302	155.790101578387	125.98984456546	150.892887184746	100.933148345376	99.5604649852253	130.044537490918	10.965	-0.966475279850508	0.388459741958358	-	-
chr4	25915993	25916056	mpeak_67224	25915813	25930775	SMIM20	NM	+	50.9913319982814	-1.45059682792316	0.00334079415680597	NA	8.59531594915239	13.4190366992798	22.9619610933309	16.6831650157646	40.6806201014899	27.377797366509	69.8369420868631	96.9152650503538	110.436098591734	38.3712795362585	68.514728591983	98.1037738966574	43.5867	-0.913904647482171	0.435314394472345	-	-
chr18	13465750	13465807	mpeak_42268	13218728	13645125	LDLRAD4	NM	+	63.040323440825	-1.36111089389481	0.03360135182274	NA	2.1488289872881	3.72751019424438	5.4671335936502	7.50742425709406	5.35271317124867	10.2666740124409	124.63208126271	136.426873109344	139.958619997445	95.0940405898581	103.842635522224	122.059346592353	7.15353	-1.027703985919	0.321110041593012	-	chr18_13465806_+
chr19	55989079	55989200	mpeak_47306	55987698	55992567	ZNF628	NM	+	48.3669291320593	-1.29249008812476	0.0281874574663793	NA	41.9021652521179	58.1491590302123	45.9239221866617	47.547020294929	70.6558138604824	88.9778414411544	63.3904551249989	29.820081553955	52.484482499042	37.5371212854703	24.6224805877439	19.3926064679439	290.816	-0.505165697502585	0.837155708239477	chr19:55989203:+	chr19_55477832_+
chr6	44971401	44971543	mpeak_77276	44797594	45345788	SUPT3H	NM	-	51.6887748401553	-1.38645119709287	0.0379253958985426	NA	8.59531594915239	4.47301223309325	4.37370687492016	17.5173232665528	11.7759689767471	11.4074155693788	84.8787449978798	126.735346604309	80.913577186023	71.7376095677876	79.2201549344803	118.637121921539	16.2996	-1.22248550712829	0.117779956476809	-	-
chr3	57898281	57898444	mpeak_62876	57742982	57913022	SLMAP	NM	+	25.6051314925257	-1.31207913755067	0.0084680787274271	NA	13.9673884173726	15.6555428158264	10.9342671873004	39.2054377870467	29.9751937589925	28.5185389234469	29.0091913283893	27.5835754374084	29.5225214057111	30.0296970283762	28.9046511247428	23.9555726956954	117.769	-1.26838831442604	0.0550726988448204	-	chr3_57912604_+;chr3_57912674_+
chr1	211541552	211541733	mpeak_8639	211499956	211545469	TRAF5	NM	+	84.6115300841324	-1.37941565314882	0.00653604321383809	NA	8.59531594915239	6.70951834963988	12.0276939060304	20.0197980189175	21.4108526849947	11.4074155693788	177.278391451268	161.773942430206	188.069395621567	153.485118145034	101.701550253725	152.859368629675	13.8529	-0.950958756440512	0.369404234672064	-	-
chr8	145531423	145531561	mpeak_89409	145515269	145537787	HSF1	NM	+	234.205795077658	-1.27274441936375	0.0377552451991879	0.475291496675453	10.7441449364405	15.6555428158264	3.28028015619012	14.1806902633999	32.116279027492	27.377797366509	546.876977264821	410.771623405731	399.100752336465	473.801886447714	392.889146769652	483.67442014166	5.60924	-1.3116810540134	0.00680431979805591	chr8:145531558:+	chr8_144307806_+;chr8_144307870_+
chr5	65461686	65461747	mpeak_71499	65440045	65474546	SREK1	NM	+	114.184222778166	-1.33513701372231	0.00576321555830717	NA	8.59531594915239	5.96401631079101	9.84084046857037	15.8490067649763	13.9170542452465	23.9555726956954	242.817675563555	222.159607576965	219.778770464738	179.344023919469	205.544185775949	222.444603602886	8.79242	-1.13861181797794	0.173102797189256	-	-
chr2	109388968	109389042	mpeak_51271	109335936	109400051	RANBP2	NM	+	67.2057381712259	-1.30594805153122	0.0412614456722253	NA	3.22324348093215	5.96401631079101	9.84084046857037	6.67326600630583	16.058139513746	11.4074155693788	171.906318983048	127.480848643158	136.678339841255	102.601464846952	101.701550253725	112.93341413685	10.7982	-0.843281706776934	0.458986428903366	-	chr2_108772548_+;chr2_108772581_+
chr9	123909729	123909879	mpeak_92111	123850573	123939440	CNTRL	NM	+	28.1185190158037	-1.3165323287577	0.01740234319109	NA	16.1162174046607	22.3650611654663	14.2145473434905	15.8490067649763	31.0457363932423	26.2370558095712	49.4230667076262	41.0026121366882	44.8304954679317	21.6881145204939	36.398449564491	18.251864911006	100.707	-0.472810162146476	0.825213051094913	-	-
chr17	17732612	17732853	mpeak_37722	17716165	17740325	SREBF1	NM	-	97.4725508901732	-1.26289835833986	0.0255305060450231	NA	10.7441449364405	8.20052242733763	12.0276939060304	20.0197980189175	32.116279027492	12.5481571263166	281.496597334741	142.390889420135	156.360020778396	177.675707417893	172.357364114207	143.733436174172	12.8771	-1.06243274410315	0.23283943898382	-	chr17_17829481_-
chr6	43552838	43552897	mpeak_77174	43543877	43581396	POLH	NM	+	178.416956690817	-1.3132621834521	0.0241563691602237	0.417918071766608	5.37207246822024	17.1465468935241	8.74741374984033	13.3465320126117	26.7635658562433	11.4074155693788	468.444719228805	360.822986802856	400.194179055195	271.935589756962	345.785270862664	211.037188033507	6.01777	-0.720466773067494	0.569004128776119	-	-
chr13	60343602	60343754	mpeak_25502	60240980	60738119	DIAPH3	NM	-	36.6033600183414	-1.39125793701135	0.0436949876585888	NA	5.37207246822024	1.49100407769775	5.4671335936502	9.17574075867051	11.7759689767471	4.56296622775151	68.7625275932191	58.8946610690612	88.5675642171333	70.9034513169994	49.2449611754878	65.022268745459	14.6239	-1.04912993227649	0.223675999303424	-	chr13_59769581_-
chr1	193044947	193045082	mpeak_7952	193028551	193053708	TROVE2	NR	+	113.165829786463	-1.23807697110463	0.00568798445847949	NA	19.3394608855929	24.6015672820129	15.3079740622206	31.6980135299527	50.3155038097375	36.5037298220121	199.841095817793	211.722579033081	233.993317808229	205.202929693904	142.382170355215	187.081615337812	23.4326	-1.00023425792806	0.271904601305666	-	chr1_193075870_+;chr1_193075906_+
chr14	21559913	21559976	mpeak_26331	21559299	21572863	ZNF219	NM	-	81.174094813193	-1.25434403269603	0.0355345351239073	NA	6.44648696186429	7.45502038848876	16.4014007809506	18.351481517341	14.9875968794963	17.1111233540682	233.147945120758	177.429485246032	116.996658904114	143.475219135575	124.182945572969	98.1037738966574	14.1005	-0.735403784757738	0.528468756061716	chr14:21559914:-	chr14_21091756_-
chr15	89870219	89870341	mpeak_32545	89860058	89878026	POLG	NM	-	148.83248087277	-1.22780571151284	0.00467665157232044	NA	13.9673884173726	14.9100407769775	14.2145473434905	24.1905892728586	26.7635658562433	36.5037298220121	242.817675563555	333.239411365447	319.280601869172	284.447963518786	244.083720608939	231.570536058389	11.7443	-1.02116918590522	0.236238468746892	-	-
chr5	98204163	98204252	mpeak_72384	98192429	98262238	CHD1	NM	-	39.9254627945549	-1.23874231340807	0.0206648656143616	NA	21.488289872881	9.69152650503538	10.9342671873004	20.0197980189175	12.8465116109968	27.377797366509	75.2090145550834	67.0951834963988	92.9412710920535	50.0494950472937	49.2449611754878	42.2074376067014	43.6506	-0.516517353317925	0.733345574846798	-	-
chr18	66359532	66359694	mpeak_43245	66344430	66382353	TMX3	NM	-	81.8239578035526	-1.28571075306291	0.0157914885124175	NA	4.29765797457619	5.21851427194213	8.74741374984033	18.351481517341	16.058139513746	12.5481571263166	132.152982718218	137.917877187042	169.481141403156	154.319276395822	174.498449382707	148.296402401924	9.85196	-1.36239408619625	-0.118300553808238	-	-
chr2	198043424	198043571	mpeak_53472	197854373	198175521	ANKRD44	NM	-	96.2381139446554	-1.25721409329596	0.0355826648903342	NA	3.22324348093215	3.72751019424438	6.56056031238024	16.6831650157646	5.35271317124867	11.4074155693788	203.064339298725	162.519444469055	176.041701715537	210.207879198634	154.158139331962	201.911255578004	5.68615	-1.30754895738597	-0.0642130079675466	-	-
chr15	93543801	93543975	mpeak_32760	93443550	93567601	CHD2	NM	+	63.5721725792685	-1.29392788143395	0.0164710125485656	NA	8.59531594915239	13.4190366992798	12.0276939060304	23.3564310220704	12.8465116109968	11.4074155693788	138.599469680082	148.354905730926	141.052046716175	64.2301853106936	110.265891327723	78.7111674287135	20.8356	-0.483957711035615	0.757313764292758	chr15:93543956:+	chr15_93000568_+;chr15_93000726_+;chr15_93000764_+
chr16	15795343	15795429	mpeak_33808	15737123	15818047	NDE1	NM	+	272.520961148799	-1.21482718316906	0.00561687521575754	0.300066916343981	32.2324348093215	35.784097864746	31.7093748431712	59.2252358059642	99.5604649852253	45.6296622775151	537.207246822024	495.013353795653	553.273919677401	492.153367965055	385.395348329904	503.067026609604	15.6458	-1.0354633755583	0.199621051008848	-	-
chr1	155753475	155753545	mpeak_6531	155720524	155829191	GON4L	NM	-	44.7076985601935	-1.20758761316454	0.0039408986421239	NA	34.3812637966096	38.0206039812927	44.8304954679317	44.2103872917761	68.514728591983	75.2889427578999	46.1998232266941	38.7661060201415	52.484482499042	27.5272222760115	33.1868216617418	33.0815051511984	198.215	-0.681469646500364	0.551319859793379	-	-
chr11	102189368	102189494	mpeak_17717	102188180	102207639	BIRC3	NM	+	137.187913234521	-1.13074480286401	0.0466247934332939	NA	5.37207246822024	9.69152650503538	3.28028015619012	10.844057260247	13.9170542452465	14.8296402401924	284.719840815673	263.162219713653	276.6369598387	291.95538777588	215.179069484197	256.666850311022	5.31991	-1.10986470746372	0.110355385022159	-	-
chr5	137520773	137520894	mpeak_73487	137514416	137522784	KIF20A	NM	+	67.1370068971258	-1.20062991729716	0.00341638026142786	NA	17.1906318983048	25.3470693208618	28.4290946869811	43.3762290409879	52.456589078237	31.9407635942606	121.408837781777	114.807313982727	103.875538279354	83.4158250788228	90.9961239112274	92.400066111968	48.0717	-0.848373501113813	0.350100119450217	-	chr5_138185111_+;chr5_138185195_+
chr1	202698960	202699158	mpeak_8206	202698301	202777549	KDM5B	NM	-	26.6111125122303	-1.1854487082784	0.0259486439349502	NA	8.59531594915239	13.4190366992798	12.0276939060304	18.351481517341	19.2697674164952	19.3926064679439	37.6045072775417	39.5116080589904	54.671335936502	28.3613805267998	39.6100774672402	28.5185389234469	60.4515	-0.743994790773407	0.449761712694861	-	-
chr8	17865365	17865451	mpeak_86359	17780365	17885145	PCM1	NM	+	61.931723860547	-1.12682741476446	0.0247040898111702	NA	15.0418029110167	14.1645387381286	7.65398703111028	16.6831650157646	13.9170542452465	30.8000220373227	118.185594300845	120.771330293518	133.398059685065	78.4108755740935	83.5023254714792	110.651931022974	21.9261	-0.736175389880994	0.450077652357533	-	-
chr3	58404487	58404675	mpeak_62913	58318616	58410478	PXK	NM	+	77.014867595386	-1.10864647147169	0.048057011658779	NA	4.29765797457619	8.94602446618651	8.74741374984033	10.844057260247	17.1286821479957	18.251864911006	68.7625275932191	231.105632043151	144.332326872365	105.938097850105	172.357364114207	133.466762161732	11.2831	-1.0717414502376	0.109399492622772	-	-
chr16	67688740	67688869	mpeak_35603	67679029	67691308	RLTPR	NM	+	61.1042348217769	-1.14039095155462	0.0319683742099942	NA	10.7441449364405	7.45502038848876	7.65398703111028	20.8539562697057	17.1286821479957	6.84444934162726	169.75748999576	102.879281361145	101.688684841894	104.269781348529	99.5604649852253	84.4148752134029	15.1041	-0.794030572573485	0.376996971856531	-	-
chr10	102708592	102708740	mpeak_13224	102672325	102721633	FAM178A	NM	+	66.8103283667051	-1.13505253939421	0.0326772153365465	NA	5.37207246822024	13.4190366992798	15.3079740622206	15.0148485141881	24.6224805877439	17.1111233540682	113.887936326269	116.298318060425	178.228555152997	105.938097850105	99.5604649852253	96.9630323397195	18.8505	-0.734848098078219	0.433283211825937	-	-
chr4	2909492	2909575	mpeak_66691	2845583	2929897	ADD1	NM	+	201.537739562651	-1.19772678894474	0.0123602047178558	0.338187486219166	20.4138753792369	12.6735346604309	9.84084046857037	32.5321717807409	36.398449564491	18.251864911006	437.286698913128	359.331982725158	404.567885930115	437.93308166382	276.199999636431	373.022489118686	8.49994	-1.02211096822857	0.143901844214776	-	chr4_2907816_+
chr2	187371862	187372087	mpeak_53122	187350884	187373269	ZC3H15	NM	+	182.693996966896	-1.14466578986298	0.0409903646825643	0.478074717983003	2.1488289872881	11.1825305827331	10.9342671873004	16.6831650157646	23.5519379534941	14.8296402401924	356.705611889824	325.03888893811	367.391377493294	362.024680842091	343.644185594165	358.192848878493	5.20067	-1.18221476328745	-0.0201090962218319	-	-
chr1	115123912	115124016	mpeak_5251	115110877	115124265	BCAS2	NM	-	103.907479700022	-1.12153645978655	0.0288211447351787	NA	10.7441449364405	9.69152650503538	4.37370687492016	19.1856397681293	23.5519379534941	20.5333480248818	155.790101578387	174.447477090637	209.937929996168	218.549461706516	178.780619919706	221.303862045948	10.4102	-1.35065712071536	-0.195657764343254	-	chr1_114581367_-
chr4	39317324	39317510	mpeak_67392	39290464	39368001	RFC1	NM	-	179.137156865644	-1.16463012403862	0.0163489686220231	0.358400687704986	5.37207246822024	24.6015672820129	14.2145473434905	30.0296970283762	31.0457363932423	26.2370558095712	290.091913283893	427.918170299255	350.989976712343	277.77469751248	321.16279027492	350.207657979928	9.32311	-0.982527289644816	0.171561304489033	-	-
chr1	211545021	211545184	mpeak_8644	211499956	211545469	TRAF5	NM	+	83.2753072844871	-1.26432657783136	0.0191707247441609	NA	9.66973044279644	2.9820081553955	10.9342671873004	15.0148485141881	10.7054263424973	14.8296402401924	177.278391451268	161.773942430206	188.069395621567	153.485118145034	101.701550253725	152.859368629675	10.0035	-0.78176777026169	0.369404234672064	-	-
chr10	76784858	76785040	mpeak_12352	76586170	76788246	KAT6B	NM	+	83.6643072760739	-1.13530278537064	0.0189235691335524	NA	6.44648696186429	8.94602446618651	9.84084046857037	15.8490067649763	18.1992247822455	18.251864911006	145.045956641947	184.139003595672	148.706033747286	160.992542402128	155.228681966211	132.326020604794	11.7873	-1.05148174643899	0.0914216291895529	-	chr10_75025154_+;chr10_75025193_+
chr11	108004605	108004670	mpeak_17875	107992257	108017996	ACAT1	NM	+	83.5211640665693	-1.11181505483453	0.0345835397983336	NA	18.2650463919488	15.6555428158264	10.9342671873004	25.0247475236469	42.8217053699894	21.6740895818197	117.111179807201	156.555428158264	181.508835309187	122.62126286587	116.689147133221	173.392716654557	23.2018	-0.996954585866855	0.141318358018666	-	chr11_108133971_+
chr6	52253746	52253812	mpeak_77388	52226925	52267959	PAQR8	NM	+	37.2817623559612	-1.14648761038584	0.0471940817225147	NA	6.44648696186429	8.20052242733763	5.4671335936502	8.34158250788228	12.8465116109968	9.12593245550302	66.613698605931	81.2597222345275	87.4741374984033	36.7029630346821	61.0209301522348	63.8815271885211	19.3552	-0.591775226863811	0.54231729752129	chr6:52253797:+	chr6_52388999_+
chr3	98240918	98241077	mpeak_63340	98235723	98241910	CLDND1	NM	-	125.858753771567	-1.13399851441281	0.00621675243402652	NA	8.59531594915239	13.4190366992798	16.4014007809506	21.6881145204939	34.2573642959915	23.9555726956954	208.436411766945	267.635231946746	238.367024683149	206.037087944692	237.660464803441	233.852019172265	11.7282	-1.05651644059768	0.07648366424364	-	-
chr1	45452158	45452211	mpeak_2908	45316675	45452394	EIF2B3	NM	-	171.573276927418	-1.06793066784502	0.0224366887410357	NA	9.66973044279644	24.6015672820129	10.9342671873004	25.8589057744351	46.0333332727386	25.0963142526333	322.324348093214	379.460537774078	263.51583921394	321.150926553468	322.23333290917	308.000220373227	10.1619	-1.10131410607546	0.0209499721230023	-	-
chr19	18047263	18047392	mpeak_44993	18043823	18054316	CCDC124	NM	+	452.492708882586	-1.12155214361116	0.0110901798115316	0.327350532736593	24.7115333538131	23.856065243164	26.242241249521	44.2103872917761	63.1620154207343	29.6592804803848	690.848519413123	954.242609726561	1187.46141654082	677.336499640042	827.529456275044	880.652481956041	5.84252	-0.873209550827034	0.247799882143802	-	chr19_17936576_+
chrX	70776257	70776393	mpeak_94902	70752911	70793469	OGT	NM	+	181.703994394843	-1.11408808775288	0.0246735252742119	0.418513891057556	6.44648696186429	8.20052242733763	15.3079740622206	14.1806902633999	17.1286821479957	25.0963142526333	299.761643726689	404.807607094939	417.689006554876	319.482610051892	332.938759251667	319.407635942606	5.81349	-0.913044581958201	0.2076303144433	-	-
chr16	22542214	22542342	mpeak_34174	22524843	22544946	NPIPB5	NM	+	133.74163229463	-1.14536379935543	0.023700752394685	NA	9.66973044279644	9.69152650503538	4.37370687492016	20.0197980189175	23.5519379534941	10.2666740124409	266.454794423724	258.68920748056	219.778770464738	263.59400724908	334.009301885917	184.800132223936	6.73392	-1.18162195253248	-0.0708218496675497	-	-
chr15	65972962	65973029	mpeak_31581	65954325	66084631	DENND4A	NM	-	54.8295231432488	-1.08794936575219	0.0367932366511245	NA	11.8185594300845	10.4370285438843	7.65398703111028	13.3465320126117	25.6930232219936	19.3926064679439	121.408837781777	87.9692405841673	89.6609909358633	105.938097850105	81.3612402029798	83.274133656465	22.4883	-0.966155252012157	0.14431358643906	chr15:65972976:-	chr15_65680641_-
chr19	54621649	54621842	mpeak_47202	54618789	54634737	PRPF31	NM	+	229.080430221735	-1.17568452491791	0.0261581957993856	0.418513891057556	7.52090145550834	6.70951834963988	15.3079740622206	15.0148485141881	27.8341084904931	19.3926064679439	513.570127961855	366.787003113647	462.519502022807	432.093973908302	341.503100325665	540.711497988554	5.07062	-1.07528691790808	0.031022743756156	chr19:54621763:+	chr19_54118333_+
chr15	41767903	41768023	mpeak_30348	41709301	41772778	RTF1	NM	+	242.824407828869	-1.15661793501199	0.0113491347385408	0.328851138065674	10.7441449364405	8.94602446618651	16.4014007809506	34.2004882823174	17.1286821479957	23.9555726956954	428.691382963975	462.956766125152	531.4053853028	432.928132159091	421.793797894395	524.741116191423	5.50865	-1.06069561446419	0.0448831266154838	-	-
chr1	151383712	151383960	mpeak_6146	151378940	151431941	POGZ	NM	-	109.725346615422	-1.05283326745132	0.0190112983087975	NA	11.8185594300845	19.3830530100708	8.74741374984033	20.8539562697057	18.1992247822455	23.9555726956954	263.231550942792	228.123623887756	206.657649839978	169.33412491001	179.851162553955	166.54826731293	12.2726	-0.657391938824462	0.436627629929406	-	-
chr8	66745365	66745429	mpeak_87578	66631730	66753969	PDE7A	NM	-	98.9545613500604	-1.09492173748539	0.01066656012121	NA	13.9673884173726	11.928032621582	14.2145473434905	21.6881145204939	26.7635658562433	19.3926064679439	204.138753792369	167.737958740997	229.619610933309	160.15838415134	145.593798257964	172.251975097619	14.3941	-0.758266502749408	0.331532752926585	-	-
chr19	6381127	6381210	mpeak_44000	6380496	6393291	GTF2F1	NM	-	217.460123491103	-1.12821606737803	0.0212874947636759	0.408130178323853	17.1906318983048	6.70951834963988	9.84084046857037	20.0197980189175	26.7635658562433	15.9703817971303	420.096067014823	508.432390494933	410.035019523765	406.235068133867	357.561239839411	410.666960497636	5.43402	-0.895199238590963	0.188683962201861	chr19:6381133:-	-
chr4	159640329	159640450	mpeak_69761	159630976	159644552	PPID	NM	-	236.444261850583	-1.0870486147043	0.00182682990185122	0.207345193860113	23.6371188601691	20.1285550489196	26.242241249521	43.3762290409879	50.3155038097375	62.7407856315832	382.491559737281	469.666284474792	417.689006554876	415.410808892538	479.603100143881	446.02994876271	11.6664	-1.15995049591489	-0.0787019082482736	-	chr4_158719212_-;chr4_158719227_-
chr1	211541850	211542022	mpeak_8640	211499956	211545469	TRAF5	NM	+	86.7220681418704	-1.00038667619396	0.0460163220245662	NA	7.52090145550834	18.6375509712219	14.2145473434905	21.6881145204939	16.058139513746	27.377797366509	177.278391451268	161.773942430206	188.069395621567	153.485118145034	101.701550253725	152.859368629675	15.9435	-0.689799668141185	0.369404234672064	-	-
chr21	33087486	33087649	mpeak_57796	33044667	33104431	SCAF4	NM	-	97.6305089519129	-1.04112903712309	0.0310472315096472	NA	9.66973044279644	7.45502038848876	5.4671335936502	17.5173232665528	11.7759689767471	18.251864911006	186.948121894064	169.974464857544	190.256249059027	201.866296690751	175.568992016956	176.814941325371	8.56919	-1.07349378557551	-0.0185250341884455	-	-
chr13	79978305	79978623	mpeak_25739	79894845	79980356	RBM26	NM	-	118.381309549866	-1.05611027170465	0.0360376389757045	NA	21.488289872881	20.8740570877685	8.74741374984033	20.8539562697057	44.9627906384888	36.5037298220121	240.668846576267	198.303542333801	205.564223121248	231.895993719128	217.320154752696	173.392716654557	16.9117	-1.00142414918468	0.0499361922352118	-	-
chr9	100365409	100365477	mpeak_91381	100365049	100395962	TSTD2	NM	-	47.7583332124415	-1.09862059612335	0.0467555742932305	NA	2.1488289872881	8.20052242733763	12.0276939060304	11.6782155110352	17.1286821479957	13.6888986832545	81.6555015169477	90.9512487395628	91.8478443733234	61.7277105583289	94.2077518139766	87.8370998842165	17.5617	-0.925300583297268	0.117484287944391	-	-
chr12	55346986	55347370	mpeak_21230	55344174	55378530	TESPA1	NM	-	243.876455833288	-1.1378780624596	0.0391776583767403	0.475301008340895	15.0418029110167	4.47301223309325	16.4014007809506	20.8539562697057	32.116279027492	13.6888986832545	545.802562771177	425.681664182708	513.910557803119	517.178115488702	382.183720427155	439.185499421083	5.18417	-0.892167216371779	0.150178259892826	-	chr12_54953497_-
chrX	53430721	53430831	mpeak_94510	53407107	53449677	SMC1A	NM	-	331.572690396908	-1.00442650351863	0.0332555995773953	0.450040418990972	12.8929739237286	16.4010448546753	21.8685343746008	19.1856397681293	52.456589078237	21.6740895818197	495.305081569906	709.71794098413	822.256892484991	479.640994203231	631.620154207343	695.852349732105	5.13995	-0.867041129876401	0.165858182102536	-	chrX_53403789_-
chr11	18638413	18638546	mpeak_15133	18631501	18656020	SPTY2D1	NM	-	98.0837468498228	-1.07426977763044	0.0390381392677046	NA	16.1162174046607	16.4010448546753	26.242241249521	32.5321717807409	32.116279027492	50.1926285052666	142.897127654658	195.321534178405	174.948274996807	120.952946364293	248.365891145938	120.918605035415	27.1123	-0.966744683694864	0.065947544882404	-	chr11_18616938_-
chr10	69657966	69658118	mpeak_11839	69644426	69676021	SIRT1	NM	+	70.383905834993	-1.06240323681414	0.0103438032164001	NA	12.8929739237286	26.0925713597107	29.5225214057111	41.7079125394114	35.3279069302412	45.6296622775151	104.218205883473	132.6993629151	111.529525310464	88.4207745835522	107.054263424973	109.511189466036	40.6122	-0.840383551864944	0.192195528369322	-	-
chr12	55358878	55359032	mpeak_21237	55344174	55378530	TESPA1	NM	-	245.44207089194	-1.02884825689912	0.0434806685581402	0.483829007975383	11.8185594300845	13.4190366992798	17.4948274996807	24.1905892728586	39.6100774672402	14.8296402401924	545.802562771177	425.681664182708	513.910557803119	517.178115488702	382.183720427155	439.185499421083	6.1394	-0.879754343016639	0.150178259892826	-	-
chr19	36721256	36721519	mpeak_45722	36705503	36726560	ZNF146	NM	+	230.582315871754	-1.03361694664852	0.0189630841324533	0.390900873640468	23.6371188601691	17.892048932373	16.4014007809506	43.3762290409879	36.398449564491	17.1111233540682	455.551745305077	524.833435349609	450.491808116777	372.03457985155	462.474417995885	346.785433309115	8.15459	-0.741960437959756	0.276531056800326	-	chr19_36230535_+
chr6	26365811	26365868	mpeak_76066	26365386	26375742	BTN3A2	NM	+	272.917416197387	-0.943081270129189	0.0326489596171697	0.449747662832847	16.1162174046607	20.8740570877685	7.65398703111028	25.0247475236469	44.9627906384888	15.9703817971303	607.044188908887	682.87986758557	321.467455306632	622.282055088018	550.258914004363	360.474331992369	5.54101	-0.945155825958535	0.0719349644271652	-	-
chr13	20222468	20222667	mpeak_24211	20207787	20245973	MPHOSPH8	NM	+	90.6679802920225	-0.992304658083985	0.0492419412170302	NA	6.44648696186429	14.1645387381286	14.2145473434905	20.8539562697057	20.3403100507449	13.6888986832545	204.138753792369	158.791934274811	197.910236090137	163.495017154493	118.83023240172	155.140851743551	12.8986	-0.656216589182973	0.358420396960651	chr13:20222527:+	chr13_19648386_+;chr13_19648472_+;chr13_19648507_+
chr10	97599456	97599636	mpeak_12927	97471535	97625933	ENTPD1	NM	+	43.9006204776842	-1.08624902378826	0.0386861992772988	NA	17.1906318983048	5.21851427194213	8.74741374984033	28.3613805267998	11.7759689767471	14.8296402401924	109.590278351693	72.3136977683409	52.484482499042	103.43562309774	49.2449611754878	53.6148531760802	26.3307	-0.819029522294391	0.184189618542553	-	-
chr14	71440185	71440440	mpeak_28222	71374121	71576511	PCNX	NM	+	70.5855479454293	-0.984531260276481	0.0285690611987654	NA	8.59531594915239	13.4190366992798	10.9342671873004	20.0197980189175	22.4813953192444	14.8296402401924	124.63208126271	138.663379225891	141.052046716175	119.284629862717	115.618604498971	117.496380364601	16.283	-0.799093221331123	0.198383370312844	-	chr14_70973602_+
chr9	127685367	127685492	mpeak_92303	127642889	127703386	GOLGA1	NM	-	47.0757936034858	-1.02379534946229	0.0336187079322315	NA	18.2650463919488	17.892048932373	18.5882542184107	28.3613805267998	27.8341084904931	26.2370558095712	76.2834290487274	70.0771916517943	97.3149779669736	43.3762290409879	81.3612402029798	59.3185609607696	47.942	-0.59047761670018	0.404816771503584	-	-
chr5	162911095	162911256	mpeak_74439	162887516	162918117	HMMR	NM	+	69.5438532122874	-1.00479852366667	0.0226396123371493	NA	12.8929739237286	14.1645387381286	17.4948274996807	29.195538777588	20.3403100507449	15.9703817971303	142.897127654658	123.753338448913	149.799460466016	108.44057260247	87.7844960084782	111.792672579912	21.4598	-0.556130922213274	0.435129588537453	-	chr5_163484239_+
chr21	34697388	34697484	mpeak_57883	34697213	34727621	IFNAR1	NM	+	198.38370778472	-0.946161451805449	0.0254145079264838	0.418513891057556	17.1906318983048	19.3830530100708	12.0276939060304	25.0247475236469	59.9503875179851	25.0963142526333	284.719840815673	423.445158066161	330.214869056472	321.150926553468	487.096898583629	375.303972232561	8.92894	-1.17937115771117	-0.188788528243312	-	-
chr19	16736298	16736420	mpeak_44878	16688493	16739015	MED26	NM	-	180.260508083707	-0.950834924537978	0.0371030716532758	0.472107470027668	10.7441449364405	11.1825305827331	7.65398703111028	16.6831650157646	16.058139513746	25.0963142526333	384.640388724569	354.113468453216	305.066054525681	324.487559556621	345.785270862664	361.615073549307	5.57514	-0.967353790272616	0.0165865714536692	-	-
chr1	32659846	32660079	mpeak_1927	32645344	32660502	TXLNA	NM	+	196.632648785253	-0.925823124968335	0.0356480967582834	0.466222450355699	10.7441449364405	17.1465468935241	12.0276939060304	30.0296970283762	14.9875968794963	20.5333480248818	467.370304735161	404.807607094939	355.363683587263	382.044478861009	295.469767052927	349.06691642299	6.27169	-0.715556528174847	0.257924218697666	-	chr1_32194406_+
chr2	95770094	95770266	mpeak_50689	95753326	95787754	MRPS5	NM	-	266.681343121805	-0.972817383940113	0.0144515025649447	0.353833089129966	18.2650463919488	14.9100407769775	20.7751076558708	30.8638552791645	31.0457363932423	46.7704038344529	520.016614923719	518.123916999969	451.585234835507	475.47020294929	468.897673801383	603.452283620137	6.95424	-1.01038633633566	-0.0551910765233804	-	-
chrX	53438939	53439205	mpeak_94516	53407107	53449677	SMC1A	NM	-	340.955867963266	-1.0319012161083	0.0357452064056906	0.466331141039757	8.59531594915239	48.4576325251769	37.1765084368214	44.2103872917761	69.5852712262327	49.0518869483287	495.305081569906	709.71794098413	822.256892484991	479.640994203231	631.620154207343	695.852349732105	9.09451	-0.7892719408374	0.165858182102536	-	chrX_53412057_-;chrX_53412130_-
chr9	139291222	139291370	mpeak_93069	139270252	139292889	SNAPC4	NM	-	163.818711777847	-0.914443558472812	0.048713631024766	NA	27.9347768347453	17.892048932373	13.1211206247605	29.195538777588	18.1992247822455	28.5185389234469	412.575165559315	275.090252335235	412.221872961225	218.549461706516	255.859689585686	256.666850311022	10.5276	-0.364911160985902	0.589262393943013	chr9:139291291:-	chr9_136396771_-;chr9_136396819_-
chr10	70661157	70661237	mpeak_11929	70661033	70706107	DDX50	NM	+	221.977268195483	-0.973274656236547	0.0269001317282212	0.418556035582749	8.59531594915239	15.6555428158264	10.9342671873004	32.5321717807409	24.6224805877439	14.8296402401924	387.863632205501	494.267851756805	360.830817180913	401.230118629138	542.765115564615	369.600264447872	5.55231	-1.03271645900328	-0.07973854815341	-	chr10_68901451_+
chr1	155242606	155242665	mpeak_6451	155233191	155243320	CLK2	NM	-	128.936189052127	-0.967820644368523	0.0367536813426523	NA	6.44648696186429	9.69152650503538	13.1211206247605	16.6831650157646	13.9170542452465	11.4074155693788	293.315156764825	270.617240102142	283.197520151081	216.046986954151	193.768216799202	219.022378932072	6.70422	-0.521764485255862	0.429895796917988	-	-
chr5	54561761	54561896	mpeak_71208	54552368	54603521	DHX29	NM	-	40.5242895531564	-0.968478054396577	0.0478136375779825	NA	18.2650463919488	11.1825305827331	16.4014007809506	19.1856397681293	26.7635658562433	13.6888986832545	81.6555015169477	76.7867100014342	68.8858832799926	58.391077555176	46.0333332727386	49.0518869483287	39.6346	-0.379344831994666	0.566760124394109	-	-
chr14	54950377	54950493	mpeak_27447	54944877	54955744	GMFB	NM	-	77.1923499293654	-1.00459745201671	0.0349293830709097	NA	13.9673884173726	8.20052242733763	15.3079740622206	22.5222727712822	14.9875968794963	22.8148311387575	156.864516072031	161.028440391357	133.398059685065	135.133636627693	100.631007619475	141.451953060297	15.8964	-0.686786310188108	0.2586649039628	-	-
chr3	3221293	3221354	mpeak_60670	3192729	3221401	CRBN	NM	-	118.562092835543	-0.959412441672381	0.0225339095548242	NA	31.1580203156774	19.3830530100708	16.4014007809506	38.3712795362585	38.5395348329904	25.0963142526333	226.701458158894	213.959085149627	255.86185218283	208.539562697057	161.65193777171	187.081615337812	18.5519	-0.607676199140498	0.321785184952912	-	-
chr2	70143270	70143362	mpeak_49952	70142172	70165228	MXD1	NM	+	45.7848286063043	-0.957177053006139	0.0338457648086986	NA	11.8185594300845	20.8740570877685	18.5882542184107	29.195538777588	25.6930232219936	25.0963142526333	70.9113565805072	86.4782365064696	72.1661634361827	49.2153367965055	66.3736433234835	73.0074596440241	44.1356	-0.641306478504701	0.283542168931693	-	-
chr1	151381596	151381759	mpeak_6143	151378940	151431941	POGZ	NM	-	111.035287325142	-0.891824971108216	0.0475336197600243	NA	11.8185594300845	24.6015672820129	13.1211206247605	24.1905892728586	27.8341084904931	17.1111233540682	263.231550942792	228.123623887756	206.657649839978	169.33412491001	179.851162553955	166.54826731293	13.3453	-0.480803210355944	0.436627629929406	-	-
chr2	27841404	27841493	mpeak_48498	27805835	27844019	ZNF512	NM	+	112.203115711164	-0.93547243484447	0.0396107576252062	NA	11.8185594300845	14.1645387381286	15.3079740622206	24.1905892728586	16.058139513746	23.9555726956954	200.915510311437	223.650611654663	254.768425464099	153.485118145034	230.166666363693	177.955682882309	12.0664	-0.636840074184884	0.274560105529502	-	-
chr13	20594036	20594179	mpeak_24249	20532809	20659961	ZMYM2	NM	+	88.6547538501779	-0.938705917819001	0.0424105621352316	NA	9.66973044279644	12.6735346604309	20.7751076558708	37.5371212854703	22.4813953192444	23.9555726956954	162.236588540251	149.100407769775	148.706033747286	144.309377386364	167.004650942958	165.407525755992	17.9853	-0.96164151114445	-0.0513780459262186	-	chr13_20019927_+
chr15	93545379	93545535	mpeak_32761	93443550	93567601	CHD2	NM	+	74.4027284925199	-0.942018111628949	0.0312337683678116	NA	27.9347768347453	27.5835754374084	44.8304954679317	33.3663300315291	47.1038759069883	30.8000220373227	138.599469680082	148.354905730926	141.052046716175	64.2301853106936	110.265891327723	78.7111674287135	44.599	-0.149043578552886	0.757313764292758	-	chr15_93002269_+
chr19	3647930	3648088	mpeak_43763	3633167	3700490	PIP5K1C	NM	-	84.0123180338313	-0.924938315325916	0.013258980529411	NA	60.1672116440667	41.0026121366882	47.0173489053917	56.7227610535995	73.8674417632316	59.3185609607696	142.897127654658	122.262334371216	132.304632966335	113.445522107199	78.1496123002306	80.9926505425893	72.5867	-0.357885912406153	0.544103625748809	-	chr19_3648018_-
chr5	162898393	162898480	mpeak_74433	162887516	162918117	HMMR	NM	+	85.8388637880978	-0.901701685178707	0.0268530992572292	NA	52.6463101885584	38.0206039812927	38.2699351555514	61.7277105583289	73.8674417632316	41.0666960497636	142.897127654658	123.753338448913	149.799460466016	108.44057260247	87.7844960084782	111.792672579912	59.268	-0.454325875634725	0.435129588537453	-	-
chr12	57000410	57000534	mpeak_21461	56992567	57030163	BAZ2A	NM	-	109.878792487797	-0.903690694124791	0.038623745158631	NA	12.8929739237286	10.4370285438843	9.84084046857037	24.1905892728586	23.5519379534941	14.8296402401924	200.915510311437	222.159607576965	181.508835309187	241.071734477798	198.050387336201	179.096424439247	10.0689	-0.915605404787835	-0.0321742473723325	-	-
chr14	21896021	21896198	mpeak_26410	21854335	21905457	CHD8	NM	-	202.483495201036	-0.906897642562162	0.0199394178181423	0.398437310274498	22.562704366525	24.6015672820129	29.5225214057111	47.547020294929	35.3279069302412	28.5185389234469	380.342730749993	431.645680493499	438.464114210746	284.447963518786	337.220929788666	369.600264447872	11.6359	-0.538614568701748	0.335101536921561	-	-
chr12	56197410	56197518	mpeak_21275	56146624	56211540	SARNP	NR	-	287.154373256823	-0.86759011567132	0.0148574995625833	0.353833089129966	22.562704366525	31.3110856316528	28.4290946869811	46.7128620441408	50.3155038097375	47.9111453913908	589.853557010583	549.435002631621	501.882863897089	493.821684466631	471.038759069883	612.57821607564	9.32084	-0.816436031925305	0.0571420334579653	-	-
chr12	124236790	124236962	mpeak_23934	124196864	124242473	ATP6V0A2	NM	+	294.811152143993	-0.899091096205471	0.0401179177084209	0.475301008340895	92.3996464533882	87.9692405841673	31.7093748431712	130.128687122964	110.265891327723	101.525998567471	546.876977264821	517.37841496112	519.377691396769	514.675640736337	414.299999454647	471.126263015343	24.4828	-0.689064496232797	0.177706277844701	-	chr12_123752297_+
chr16	24571032	24571135	mpeak_34275	24550907	24582196	RBBP6	NM	+	151.506937763221	-0.912945555352409	0.01538067257744	NA	46.1998232266941	55.1671508748168	36.0830817180913	68.4009765646347	72.7968991289819	61.6000440746453	286.868669802961	270.617240102142	259.14213233902	268.59895675381	258.000774854186	134.607503718669	33.1481	-0.561135361003234	0.304576597661528	chr16:24571111:+	chr16_24559754_+;chr16_24559806_+
chr13	25883870	25883999	mpeak_24468	25875665	25914102	NUPL1	NM	+	206.530484652553	-0.868764110470942	0.0390196194069232	0.475301008340895	19.3394608855929	11.1825305827331	15.3079740622206	20.0197980189175	20.3403100507449	29.6592804803848	386.789217711857	436.118692726592	460.332648585347	370.366263349973	357.561239839411	351.348399536866	6.51186	-0.611463262732213	0.249727928447248	-	chr13_25309792_+
chr19	12207297	12207351	mpeak_44495	12203077	12222060	ZNF788	NR	+	50.5737082267171	-0.859439881221328	0.0404412362660609	NA	68.7625275932191	65.6041794187011	62.3253229676123	78.4108755740935	97.4193797167258	85.5556167703408	30.0836058220334	31.3110856316528	24.0553878120609	15.8490067649763	23.5519379534941	23.9555726956954	421.839	-0.410242665032583	0.43158879475698	-	-
chr20	20017997	20018228	mpeak_55756	20017006	20036690	CRNKL1	NM	-	81.4654765195939	-0.849540793455027	0.0302012180990382	NA	30.0836058220334	14.9100407769775	17.4948274996807	44.2103872917761	26.7635658562433	28.5185389234469	178.352805944912	125.98984456546	126.837499372685	140.972744383211	114.548061864722	128.90379593398	25.6164	-0.670997549263156	0.165590094857588	-	-
chr1	25570271	25570453	mpeak_1422	25569196	25573985	RSRP1	NM	-	106.984917194324	-0.820990691916643	0.0110835677218862	NA	46.1998232266941	43.9846202920837	48.1107756241218	62.5618688091171	69.5852712262327	59.3185609607696	201.989924805081	167.737958740997	165.107434528236	135.967794878481	133.817829281217	149.437143958862	45.9023	-0.46933468865275	0.351377665330192	-	-
chr11	13725541	13725920	mpeak_14904	13690205	13750158	FAR1	NM	+	94.230175546741	-0.831437061165398	0.0368480958963894	NA	20.4138753792369	30.5655835928039	20.7751076558708	55.8886028028113	43.8922480042391	39.9259544928257	124.63208126271	165.50145262445	146.519180309825	135.967794878481	175.568992016956	171.111233540682	29.8125	-0.961259741708868	-0.14448515387647	-	-
chr1	28780081	28780445	mpeak_1710	28696092	28823045	PHACTR4	NM	+	438.258637013746	-0.797405378363644	0.0190112142951135	0.390900873640468	390.01246119279	416.735639716522	416.595579836146	488.816734961902	633.761239475842	492.800352597163	545.802562771177	358.586480686309	471.266915772648	419.581600146479	295.469767052927	329.674309955046	160.158	-0.40104232336948	0.396995537573998	-	chr1_28453668_+
chr13	50095021	50095089	mpeak_25305	50069800	50102646	PHF11	NM	+	79.4750066966779	-0.816245505675323	0.0359917838160462	NA	27.9347768347453	20.1285550489196	15.3079740622206	32.5321717807409	38.5395348329904	23.9555726956954	170.831904489404	140.154383303589	115.903232185384	143.475219135575	135.958914549716	88.9778414411544	25.9813	-0.584511978089232	0.212542788666081	-	-
chr10	95259788	95259993	mpeak_12839	95256368	95287706	CEP55	NM	+	110.55612269105	-0.792670496430936	0.0108111870721835	NA	56.9439681631346	51.4396406805724	45.9239221866617	71.7376095677876	82.4317828372295	63.8815271885211	163.311003033895	198.303542333801	164.014007809506	142.641060884787	143.452712989464	142.592694617235	50.8517	-0.498856599920892	0.294120768685249	-	chr10_93500192_+;chr10_93500232_+
chr8	33347793	33347855	mpeak_86836	33342684	33355949	MAK16	NM	+	106.79678513255	-0.770846397906625	0.0490770945922971	NA	24.7115333538131	28.3290774762573	19.6816809371407	47.547020294929	27.8341084904931	47.9111453913908	181.576049425844	186.375509712219	180.415408590457	183.51481517341	173.427906748457	180.237165996185	22.8469	-0.761612829057444	0.0297363782548128	chr8:33347858:+	-
chr15	78566620	78566771	mpeak_32131	78556486	78572586	DNAJA4	NM	+	219.481791599569	-0.814882123638019	0.0375073273006672	0.475291496675453	27.9347768347453	14.1645387381286	18.5882542184107	35.0346465331056	32.116279027492	33.0815051511984	480.26327865889	427.172668260406	357.550537024723	401.230118629138	415.370542088897	391.274354029692	8.30619	-0.723876420611727	0.0666507911189452	-	-
chr12	124197914	124197993	mpeak_23923	124196864	124242473	ATP6V0A2	NM	+	275.963127591587	-0.818265739324059	0.0266623968948657	0.418513891057556	47.2742377203381	29.0745795151062	53.577909217772	86.7524580819758	62.0914727864846	49.0518869483287	546.876977264821	517.37841496112	519.377691396769	514.675640736337	414.299999454647	471.126263015343	14.0848	-0.607042894343116	0.177706277844701	chr12:124197966:+	chr12_123713418_+
chr5	179151654	179151797	mpeak_75005	179125929	179155591	CANX	NM	+	1577.62533478034	-0.8156409332423	0.0140635620279994	0.353833089129966	544.728148277533	386.170056123718	497.509157022169	834.992409039017	820.035657835296	652.504170568465	2261.64250912072	2665.91529092358	2913.98220541556	2599.23710945612	1910.91860213578	2843.86870144613	32.6606	-0.691943329110696	0.0926030482009543	chr5:179151743:+;chr5:179151784:+	chr5_179724709_+;chr5_179724765_+;chr5_179724801_+
chr12	48096476	48096637	mpeak_20562	48057373	48099844	RPAP3	NM	-	241.983985360169	-0.774361334303256	0.00862480243148713	0.314006019314669	357.780026383468	345.167443987029	375.045364524404	503.83158347609	486.026355949379	412.948443611511	76.2834290487274	88.7147426230162	75.4464435923728	70.0692930662112	58.8798448837354	53.6148531760802	771.572	-0.37996831130868	0.397302380959627	-	chr12_47702756_-
chr21	26936061	26936121	mpeak_57644	26934456	26946204	MIR155HG	NR	+	312.026394716757	-0.776975668320947	0.00845823950214877	0.314006019314669	74.1346000614393	70.0771916517943	53.577909217772	100.098990094587	122.04186030447	74.148201200962	617.788333845328	565.836047486297	549.993639521211	562.222661031266	510.648836537123	443.748465648834	19.471	-0.583038011412376	0.192926437047776	-	-
chr12	95905660	95905774	mpeak_22480	95867821	95907427	METAP2	NM	+	341.48462233405	-0.797469632100474	0.0370726967223501	0.472107470027668	108.515863858049	76.7867100014342	76.5398703111028	166.831650157646	149.875968794963	83.274133656465	639.276623718209	583.72809641867	592.637281551682	685.678082147924	393.959689403902	540.711497988554	25.9251	-0.611235210540151	0.164174945545246	chr12:95905775:+	chr12_95511952_+
chr17	46257446	46257620	mpeak_39824	46211178	46507594	SKAP1	NM	-	247.060131459859	-0.748971029785992	0.0199349589959517	0.398437310274498	99.9205479088965	85.7327344676207	88.5675642171333	107.606414351681	170.216278845708	138.029728389483	348.110295940672	408.535117289184	445.024674523127	320.31676830268	334.009301885917	418.652151396201	39.1751	-0.600733382455105	0.163420072248024	-	-
chr2	87067772	87067904	mpeak_50587	87042841	87089047	CD8B	NM	-	106.325226650162	-0.838259066452352	0.0278126091814367	NA	112.813521832625	108.843297671936	203.377369683788	141.806902633999	140.241085086715	212.177929590445	44.050994239406	76.7867100014342	90.7544176545934	28.3613805267998	47.1038759069883	69.5852349732105	367.548	-0.217591773482096	0.544730730147104	-	chr2_86840686_-
chr21	38858760	38858898	mpeak_58122	38739858	38884213	DYRK1A	NM	+	192.375990612324	-0.791129714780277	0.0327359669462927	0.449747662832847	38.6789217711857	44.7301223309325	62.3253229676123	68.4009765646347	68.514728591983	47.9111453913908	342.738223472451	366.787003113647	420.969286711066	283.613805267998	238.731007437691	325.111343727295	22.518	-0.342833224371231	0.415743353435754	-	chr21_37486470_+
chr5	133496755	133496827	mpeak_73302	133494286	133512724	SKP1	NM	-	497.377723647515	-0.782909561134415	0.0229492128183844	0.411111476395614	36.5300927838976	23.856065243164	37.1765084368214	50.8836532980819	67.4441859577332	62.7407856315832	893.912858711848	956.479115843108	862.713681078002	915.071601114687	950.641859213764	1111.08227645749	6.10068	-0.89213548763437	-0.133814998284269	-	-
chr5	169097536	169097598	mpeak_74499	169064250	169509799	DOCK2	NM	+	117.213068140846	-0.766734276170806	0.0346471404664909	NA	83.8043305042358	79.7687181568297	80.913577186023	117.61631336114	120.97131767022	100.385257010533	121.408837781777	153.573420002868	177.135128434267	125.123737618234	95.2782944482263	150.5778855158	95.8777	-0.471414339785227	0.285356306784726	-	chr5_169670589_+
chr6	37418062	37418125	mpeak_76860	37400906	37447788	CMTR1	NM	+	120.256410594702	-0.728359286417034	0.0340878549856744	NA	59.0927971504227	61.1311671856078	67.7924565612625	85.0841415803993	105.983720790724	82.1333920995271	179.427220438556	221.414105538116	125.744072653955	155.15343464661	172.357364114207	127.763054377042	60.205	-0.539105439247306	0.209932912092735	-	chr6_37450339_+
chr9	35735096	35735180	mpeak_90248	35732316	35736388	CREB3	NM	+	450.401505546596	-0.762700305008253	0.0392793893251046	0.475301008340895	48.3486522139822	26.8380733985595	33.8962282806313	65.0643435614818	68.514728591983	44.4889207205772	962.675386305067	834.216781471892	793.82779779801	845.002308048475	757.944185048812	924.00066111968	7.18475	-0.707002547027748	0.0359575874204055	-	chr9_35735166_+
chr10	95276687	95276971	mpeak_12841	95256368	95287706	CEP55	NM	+	133.793511138193	-0.747478196427999	0.0109632424321439	NA	91.3252319597441	90.205746700714	94.0346978107835	141.806902633999	122.04186030447	111.792672579912	163.311003033895	198.303542333801	164.014007809506	142.641060884787	143.452712989464	142.592694617235	87.6299	-0.446960007725868	0.294120768685249	-	chr10_93516980_+;chr10_93517144_+;chr10_93517209_+;chr10_93517224_+
chr4	154510038	154510157	mpeak_69697	154387497	154557452	KIAA0922	NM	+	111.340546704962	-0.757048741029478	0.0281632978328466	NA	33.3068493029655	39.5116080589904	57.9516160926922	54.2202863012349	71.7263564947322	57.0370778468938	170.831904489404	180.411493401428	203.377369683788	134.299478376905	169.145736211458	164.266784199054	39.1667	-0.484682883295161	0.245881198133953	-	chr4_153588970_+;chr4_153589005_+
chr1	52305820	52306179	mpeak_3146	52255105	52344609	NRD1	NM	-	397.351968249772	-0.731424870541003	0.0319623660191989	0.447867721380132	382.491559737281	386.170056123718	453.772088272967	539.700388259984	596.292247277102	481.392937027784	262.157136449148	390.643068356811	418.782433273606	287.784596521939	229.096123729443	339.940983967487	196.476	-0.403907421399403	0.322676181063999	-	-
chr1	155648895	155649046	mpeak_6502	155630724	155658823	YY1AP1	NM	-	372.472255344892	-0.711585576278413	0.0492002967779309	0.502179288156039	62.3160406313548	57.4036569913634	56.8581893739621	59.2252358059642	94.2077518139766	76.4296843148377	887.466371749984	749.975051081969	633.094070144694	607.26720657383	536.341859759117	649.081945897652	13.0309	-0.380467517314125	0.340905742044458	-	chr1_155679202_-
chr5	157236628	157236816	mpeak_74352	157215000	157286183	CLINT1	NM	-	132.041249695827	-0.710234659101085	0.0260145264288348	NA	92.3996464533882	64.8586773798522	68.8858832799926	127.626212370599	105.983720790724	94.6815492258438	217.031727716098	149.845909808624	180.415408590457	155.987592897399	165.934108308709	160.844559528241	68.1848	-0.537734278761946	0.180988672383217	-	chr5_157809638_-;chr5_157809660_-
chr21	26945782	26945938	mpeak_57656	26934456	26946204	MIR155HG	NR	+	304.788989190655	-0.733453480114733	0.0289766060897688	0.426273020437795	77.3578435423715	46.2211264086303	43.7370687492016	105.938097850105	79.2201549344803	54.7555947330181	617.788333845328	565.836047486297	549.993639521211	562.222661031266	510.648836537123	443.748465648834	15.5652	-0.519940683634592	0.192926437047776	-	-
chr9	33029886	33029999	mpeak_90035	33025208	33038682	DNAJA1	NM	+	292.633203758273	-0.715487141238818	0.0220073727396998	0.410777214034369	132.152982718218	101.388277283447	112.622952029194	202.70045494154	176.639534651206	143.733436174172	521.091029417363	458.483753892059	394.727045461545	450.445455425643	335.079844520167	482.533678584722	42.501	-0.595556896873713	0.116077040428045	-	chr9_33029920_+;chr9_33029959_+
chr12	47616760	47616945	mpeak_20532	47473385	47628789	PCED1B	NM	+	204.197905252127	-0.697786405997943	0.020373489165629	0.402653496283931	83.8043305042358	73.0591998071898	38.2699351555514	76.742559072517	76.0085270317311	41.0666960497636	517.867785936431	459.974757969756	302.879201088221	291.95538777588	287.975968613178	200.770514021066	24.3781	0.00976028251507776	0.714113432510149	-	-
chrX	70761307	70761549	mpeak_94899	70752911	70793469	OGT	NM	+	204.207021276375	-0.679089175679019	0.0289855336255886	0.426273020437795	38.6789217711857	51.4396406805724	57.9516160926922	55.8886028028113	76.0085270317311	76.4296843148377	299.761643726689	404.807607094939	417.689006554876	319.482610051892	332.938759251667	319.407635942606	21.4172	-0.49256743349788	0.2076303144433	-	-
chr12	56575280	56575384	mpeak_21374	56557549	56583351	SMARCC2	NM	-	414.306804605658	-0.703820977502128	0.0294692225876256	0.428814969704552	41.9021652521179	32.8020897093505	42.6436420304716	61.7277105583289	71.7263564947322	50.1926285052666	868.126910864391	768.612602053191	734.782754986587	827.484984781923	676.582944845832	795.0968651857	8.12457	-0.646140949856982	0.0447035386726516	-	chr12_56181558_-;chr12_56181588_-
chr2	85769690	85770595	mpeak_50410	85766100	85770792	MAT2A	NM	+	334.844144981589	-0.682612113728397	0.0387575808256551	0.475301008340895	78.4322580360155	70.0771916517943	82.007003904753	144.309377386364	179.851162553955	102.666740124409	556.546707707617	514.396406805724	494.228876865978	622.282055088018	564.17596824961	609.155991404826	23.9743	-0.888782657234903	-0.198156062948453	chr2:85769922:+;chr2:85770190:+;chr2:85770257:+;chr2:85770286:+	chr2_85542587_+;chr2_85542647_+;chr2_85542700_+;chr2_85543067_+;chr2_85543187_+;chr2_85543211_+;chr2_85543331_+
chr16	11990433	11990653	mpeak_33679	11967028	12010519	GSPT1	NM	-	884.070988511966	-0.680221422143329	0.0149015168814206	0.353833089129966	246.040919044487	208.740570877685	204.470796402518	281.111330515633	295.469767052927	289.748355462221	1340.86928806777	1797.40541566464	1858.82542184107	1408.05912733053	1327.47286646967	1350.63800341445	21.2251	-0.394085096690617	0.290341899400505	-	-
chr5	150415130	150415282	mpeak_74085	150410308	150467221	TNIP1	NM	-	816.624566460136	-0.673717760083436	0.010082788778145	0.322973204574961	73.0601855677953	95.4242609726561	71.0727367174526	90.9232493359169	113.477519230472	95.8222907827816	1581.53813464404	1897.30268887039	1721.05365528108	1247.0665849284	1361.73023076566	1451.02326042498	7.40936	-0.325664716705559	0.357066555817787	-	-
chr8	101284710	101284839	mpeak_88330	101271474	101348446	RNF19A	NM	-	296.737230549261	-0.678065874770515	0.00830490722316924	0.314006019314669	93.4740609470322	133.444864953949	106.062391716814	127.626212370599	187.344960993703	133.466762161732	500.677154038127	567.327051563994	438.464114210746	361.190522591303	517.072092342621	394.696578700505	35.1273	-0.429467092686201	0.24298416166947	-	-
chr2	48023028	48023292	mpeak_49266	48010220	48033917	MSH6	NM	+	182.202479786938	-0.656094349101353	0.04624113362113	0.495129119433798	41.9021652521179	38.7661060201415	38.2699351555514	55.8886028028113	74.9379843974814	52.4741116191423	324.473177080503	322.802382821563	306.159481244411	309.472711042433	284.764340710429	336.518759296674	19.9894	-0.624000060705956	0.0347319306908667	chr2:48023293:+	chr2_47795947_+;chr2_47796041_+
chr16	57095785	57095961	mpeak_35289	57050985	57116328	NLRC5	NM	+	315.785749940221	-0.669664863276717	0.0294528984152307	0.428814969704552	141.822713161014	82.0052242733763	112.622952029194	122.62126286587	117.759689767471	107.22970635216	807.959699220324	556.144520981261	505.163144053279	503.83158347609	331.868216617417	400.400286485195	28.8674	-0.0470763858647299	0.596677372316025	chr16:57095915:+	chr16_57061969_+;chr16_57062003_+
chr17	57780387	57780465	mpeak_40363	57775339	57784959	PTRH2	NM	-	215.578444203056	-0.652281561219274	0.0448904305052246	0.491801531114188	40.8277507584738	42.4936162143859	53.577909217772	67.5668183138465	74.9379843974814	52.4741116191423	387.863632205501	366.041501074798	422.062713429796	335.331616816868	347.926356131164	395.837320257443	18.3147	-0.510203295715146	0.124026341995869	-	-
chr2	75879265	75879330	mpeak_50282	75873908	75882189	MRPL19	NM	+	190.154698499935	-0.599296662348009	0.0485880928006584	0.500430901349794	50.4974812012703	45.4756243697814	55.7647626552321	60.8935523075407	86.7139533742285	83.274133656465	293.315156764825	342.185435831634	310.533188119332	270.267273255386	336.150387154416	346.785433309115	24.1134	-0.605572274129243	-0.010891934106457	-	chr2_75652190_+
chr5	34937423	34937716	mpeak_70762	34929697	34954657	DNAJC21	NM	+	196.707271408254	-0.601270911433313	0.0247173216643238	0.418513891057556	273.975695879232	219.177599421569	240.553878120609	332.829142064503	312.598449200922	272.637232108153	131.078568224574	120.771330293518	135.584913122525	114.279680357987	96.3488370824761	110.651931022974	287.359	-0.323391633680413	0.270120400026578	chr5:34937555:+	chr5_34937436_+;chr5_34937471_+;chr5_34937544_+
chr4	57357668	57357745	mpeak_67846	57333761	57367849	SRP72	NM	+	400.348348821844	-0.573201726521671	0.0252840134284344	0.418513891057556	67.688113099575	53.6761467971191	65.6056031238024	104.269781348529	99.5604649852253	109.511189466036	651.095183148293	667.224324769744	696.512819831036	756.581533464923	706.558138604824	825.896887223023	13.7108	-0.744929815961044	-0.184080720879363	-	chr4_56491531_+;chr4_56491577_+
chr3	195802027	195802219	mpeak_66168	195779055	195809032	TFRC	NM	-	768.270905054188	-0.564664153771199	0.0399386843001714	0.475301008340895	422.244896002111	476.375802824432	435.183834054556	718.210253928665	760.085270317311	614.859699189516	925.070879027526	933.368552638792	946.907538420215	895.051803095769	890.691471695779	1201.20085945558	72.2553	-0.650132045261044	-0.0904910378763106	-	chr3_196075270_-
chr8	48701461	48701618	mpeak_87232	48686938	48872743	PRKDC	NM	-	269.522998194118	-0.533988883387256	0.0219424727350287	0.410777214034369	161.162174046607	155.064424080566	164.014007809506	216.881145204939	207.685271044448	215.600154261259	378.193901762705	351.13146029782	371.765084368214	368.697946848397	337.220929788666	306.859478816289	63.557	-0.414689947957321	0.120614502770249	-	-
